# Supplementary material for: Identification of Protein Biomarkers for Cervical Cancer Using Human Cervicovaginal Fluid
Source: PLoS One. 2014 Sep 12;9(9):e106488. doi: 10.1371/journal.pone.0106488 (PMC4162552; doi:10.1371/journal.pone.0106488)
Supplement: Table S2 — List of identified proteins and NSAF values. (XLS) [file pone.0106488.s003.xls]

## Sheet: Togheter
Table S2: Cross table with the identified proteins in each sample and their corresponding NSAF values
Acc No	Protein Name	A.1	A.2	A.3	A.4	A.5	A.6	B.1	B.2	B.3	B.4	B.5	B.6
A1L4H1	Scavenger receptor cysteine-rich domain-containing protein LOC284297			0.376083
A6NL28	Putative tropomyosin alpha-3 chain-like protein						0.392328
A8K2U0	Alpha-2-macroglobulin-like protein 1 precursor		0.179282	0.835741		0.327269	0.10898			0.394545	0.671719	2.44623
A8MQ03	UPF0574 protein C9orf169						4.41369					1.94259
A8MW06	Thymosin beta-4-like protein 3	32.4901			22.9869	35.345		57.9647	55.3582	42.6109	24.1819
A9Z1Y9	Thymosin beta-4-like protein 6						11.7698						16.0901
O00151	PDZ and LIM domain protein 1								0.922636
O00299	Chloride intracellular channel protein 1												0.618851
O00555	Voltage-dependent P/Q-type calcium channel subunit alpha-1A						0.0817349
O14639	Actin-binding LIM protein 1						0.147123
O14950	Myosin regulatory light chain MRLC2			1.88042				1.8114					2.01126
O15145	Actin-related protein 2/3 complex subunit 3												0.893895
O15231	Zinc finger protein 185						2.67496		1.25814			0.353199
O43150	Arf-GAP with SH3 domain, ANK repeat and PH domain-containing protein 2						0.140117
O43189	PHD finger protein 1												0.297965
O43240	Kallikrein-10 precursor			2.73515			2.13997			1.93686		0.706397
O43707	Actinin, alpha 4							1.09367	0.261123	0.401989	0.456262	1.90594	1.06255
O43768	Alpha-endosulfine					1.47271			2.30659			1.29506
O60259	Kallikrein-8 precursor						0.840702
O60437	Periplakin			0.151953	0.0773968		2.43719			1.50644	0.366392	1.88373
O60664	Mannose-6-phosphate receptor binding protein 1		0.569483			0.51978	0.346171	1.70484					0.473239
O60814	Histone H2B type 1-K						17.6547					12.4326
O60869	Endothelial differentiation-related factor 1		1.38303
O75347	Tubulin-specific chaperone A											1.29506
O75368	SH3 domain-binding glutamic acid-rich-like protein					1.76725						1.55407	1.60901
O75369	Filamin-B						0.0494531
O94833	Bullous pemphigoid antigen 1, isoforms 6/9/10			0.0567673
O95171	Sciellin	0.427501	0.254769	0.395877	0.201639		2.78759			2.80335	1.27273	1.84035
O95197	Reticulon-3						0.183904
O95274	Ly6/PLAUR domain-containing protein 3 precursor		1.07569		0.851365		1.96164					0.863375
O95817	BAG family molecular chaperone regulator 3						0.840702
P00338	L-lactate dehydrogenase A chain		2.68923		1.27705			4.02533	4.61318		2.68687	3.4535	1.78779
P00441	Superoxide dismutase [Cu-Zn]									4.26109
P00450	Ceruloplasmin precursor												0.236619
P00491	Purine nucleoside phosphorylase											0.408967
P00558	Phosphoglycerate kinase 1		0.774497		2.14544			3.47788	1.66074	0.852217	1.45091	1.55407	1.60901
P00738	Haptoglobin	3.61001	2.15138		2.12841			1.61013		1.18364	2.01516	0.431687	0.893895
P00747	Plasminogen precursor					0.267766
P00751	Complement factor B precursor					0.706901
P00915	Carbonic anhydrase 1		6.16077			2.40989						1.41279	5.11958
P00918	Carbonic anhydrase 2					0.736355							0.670421
P00966	Argininosuccinate synthase												0.846848
P01008	Antithrombin-III precursor												1.91549
P01009	Alpha-1-antitrypsin precursor	15.4715	9.68122	3.58175	4.74332	12.6232	0.280234	6.90056	5.93123	2.02909	2.30304	1.11005	9.57745
P01019	Angiotensinogen precursor [Contains: Angiotensin I												0.618851
P01023	Alpha-2-macroglobulin precursor		0.880111								0.366392
P01024	Complement component 3		0.543889		0.172186	0.397135			1.3995		0.543413	0.0873075	0.723151
P01040	Cystatin A (stefin A)	8.12252	9.68122	12.5361	1.27705		16.6739			7.10181	14.1061	6.47531
P01042	Kininogen	0.601668	1.43425			0.981807			1.02515				0.59593
P01591	Immunoglobulin J chain	2.32072		2.14905		13.8856			3.95415				5.74647
P01593	Ig kappa chain V-I												12.0676
P01597	Ig kappa chain V-I region DEE	8.12252		7.52167
P01598	Ig kappa chain V-I region EU					4.41813
P01599	Ig kappa chain V-I region Gal				1.91557	11.0453
P01605	Ig kappa chain V-I region Lay	16.245	14.5218	15.0433	15.3246	22.0907		14.4912	20.7593	31.9581	12.0909	3.88519	16.0901
P01614	Ig kappa chain V-II region Cum					5.30176			5.53582				6.43605
P01619	Ig kappa chain V-III region B6									10.6527
P01620	Ig kappa chain V-III region SIE					26.5088	1.17698						12.8721
P01623	Ig kappa chain V-III region WOL		3.22707	5.01444	6.38524				6.91977	14.2036		1.29506
P01625	Ig kappa chain V-IV region Len	4.06126			1.91557	15.4635		3.62279	10.3797				4.02253
P01700	Ig lambda chain V-I region HA					11.0453			3.45989				6.03379
P01714	Ig lambda chain V-III region SH					1.76725
P01717	Ig lambda chain V-IV region Hil					5.89084
P01743	Ig heavy chain V-I region HG3 precursor												2.01126
P01765	Ig heavy chain V-III region TIL					4.41813			3.45989
P01766	Ig heavy chain V-III region BRO		3.87249		3.06491	14.138			8.30372			1.55407	12.8721
P01768	Ig heavy chain V-III region CAM				11.4934	26.5088			6.91977			11.6556	20.1126
P01771	Ig heavy chain V-III region HIL			6.01733		8.83626			2.76791			1.55407	8.04506
P01833	Polymeric immunoglobulin receptor					5.55422	0.16814						1.83887
P01834	Ig kappa chain C region	48.7351	29.0436	42.1213	19.9219	49.4831	8.23888	23.1859	27.6791	21.3054	19.3455	24.8652	27.3532
P01842	Ig lambda chain C regions	59.5652	16.1354	40.1156	22.9869	53.0176	5.88491	19.3216	36.9054	56.8145	24.1819	28.4914	40.2253
P01857	Ig gamma-1 chain C region	29.5365	22.0028	36.9245	23.6834	40.9681	6.41991	25.0302	36.4861	30.9897	29.6778	17.6599	36.5684
P01859	Ig gamma-2 chain C region	27.6166	16.4581	12.0347	13.7921	32.6942	2.35397	14.4912	33.2149	8.52217	7.25456	8.54741
P01860	Ig gamma-3 chain C region	9.28289			3.28384				6.91977
P01861	Ig gamma-4 chain C region					8.03297			6.2907
P01871	Ig mu chain C region					0.883626		0.724559					0.402253
P01876	Ig alpha-1 chain C region	32.4901	13.2017	21.8812	6.26914	23.2956	3.20995	18.4433	20.1302	3.87372	6.59506	9.18317	17.5529
P01877	Ig alpha-2 chain C region	10.83		16.7148	14.4732	18.6543	2.61552	8.05065	12.3018				11.6206
P02042	Hemoglobin subunit delta		22.0028	5.4703	1.39314	20.0824			3.77442		12.0909	8.47677	16.8215
P02100	Hemoglobin subunit epsilon											0.647531	1.34084
P02144	Myoglobin												1.00563
P02452	Collagen alpha-1(I) chain			0.911717
P02511	Alpha-crystallin B chain			1.67148			1.96164					4.31687
P02545	Lamin-A/C						0.619465					0.408967
P02647	Apolipoprotein A1	12.1838	10.2863	3.76083	6.7045	16.0157		11.7741	14.7045		12.8466	1.45694	11.5648
P02652	Apolipoprotein A-II precursor	4.06126	9.68122	3.76083	3.83114	4.41813			6.91977		6.04547		6.03379
P02654	Apolipoprotein C-I				2.5541
P02671	Fibrinogen alpha chain precursor		0.569483		0.901445	0.25989	0.346171				0.355616		0.236619
P02675	Fibrinogen beta chain precursor		0.372354	0.57859	1.47352	0.679712			0.53229				0.928276
P02679	Fibrinogen gamma chain				0.348286						0.549588
P02749	Apolipoprotein H (beta-2-glycoprotein I)	4.06126	2.4203		0.638524	0.736355	0.980819	1.2076	1.1533	3.55091	1.00758		1.34084
P02763	Alpha-1-acid glycoprotein 1	8.12252	2.90436		2.29869	5.30176	0.588491	1.44912	2.76791	2.13054		0.777037	6.43605
P02765	Alpha-2-HS-glycoprotein					0.981807	0.653879
P02766	Transthyretin	3.24901	5.80873	3.00867	6.12983	1.76725		5.79647	5.53582				8.04506
P02768	Serum albumin precursor	33.4746	29.0436	22.3371	35.7573	24.9022	13.5531	36.0084	43.1961	29.0529	27.8458	12.9506	23.16
P02774	Vitamin D-binding protein precursor	1.6245	0.968122	1.50433	0.383114	0.883626	0.294246		0.691977			0.388519	0.804506
P02787	Serotransferrin	20.8865	9.128	3.86829	6.7866	18.1775	2.18582	3.31227	11.467	9.1309	3.1091	3.77418	8.73463
P02788	Lactotransferrin	13.9888	11.0258	6.26806	17.0273	1.71816	3.75981	12.881	3.07545	2.95909	5.03789	2.37428	10.2798
P02790	Hemopexin	1.54715	0.922021	1.4327	1.45948	3.3662	0.280234		0.659026		0.575759	1.11005	3.44788
P02792	Ferritin light chain												1.00563
P03973	Antileukoproteinase 1 precursor			3.00867	3.06491	1.76725				4.26109
P04004	Vitronectin		1.29083		1.02164								0.536337
P04040	Catalase		0.440055		2.78629			0.65869			0.549588		1.09705
P04075	Fructose-bisphosphate aldolase A	1.01532	1.81523	3.76083	3.35225	0.552266	11.402	3.62279		3.99477	6.80115	6.79907	0.502816
P04080	Cystatin B	24.3676	31.464	18.8042	9.57786	6.6272	36.7807	32.6051	13.8395	58.5899	30.2273	31.0815	8.04506
P04083	Annexin A1	10.0565	7.83717	33.6684	14.5948	1.6831	19.0559	34.5028	5.27221	15.2182	20.1516	14.4307	6.12957
P04179	Superoxide dismutase [Mn], mitochondrial												2.01126
P04217	Alpha-1-B glycoprotein				0.957786	1.10453			0.864971				2.01126
P04406	Glyceraldehyde-3-phosphate dehydrogenase, liver	7.49772	7.44709	5.7859	10.6093	4.07827	6.3376	8.91765	3.19374		5.58043	13.1499	8.04506
P04433	Ig kappa chain V-III region VG precursor	5.41502	6.45414	5.01444	10.2164	20.6179			13.8395				5.36337
P04792	Heat-shock protein beta-1	19.4941	12.5856	28.5823	9.96097	16.7889	20.0087	17.3894	22.1433	21.3054	12.0909	24.0882	13.6766
P05107	Integrin beta-2 precursor				0.414178								0.217434
P05109	Calgranulin A (S100A8)	51.4427	56.4738	87.7528	58.7442	19.1452	47.0793	65.2103	18.4527	81.6708	62.4698	55.6877	36.2028
P05155	Plasma protease C1 inhibitor precursor					0.441813							0.402253
P05164	Myeloperoxidase precursor	0.406126	1.45218	3.76083	12.2597			4.70963			2.72046	0.582778	6.23492
P05204	Non-histone chromosomal protein HMG-17		9.68122	15.0433	7.66229	8.83626	5.88491		13.8395		24.1819
P05387	60S acidic ribosomal protein P2						2.35397
P06396	Gelsolin												1.20676
P06576	ATP synthase subunit beta, mitochondrial [Precursor]	0.812252		0.752167		0.883626			9.68768			1.16556	3.62028
P06702	Calgranulin B (S100A9)	44.6739	32.6741	63.9342	52.6782	13.2544	60.3204	52.5305	25.9491	66.5795	54.4092	36.9093	32.1802
P06703	Protein S100-A6	8.12252	2.4203	3.76083	1.91557	6.6272	4.41369	7.24559	3.45989		3.02273	7.77037	6.03379
P06727	Apolipoprotein A-IV					0.401648							0.365684
P06731	Carcinoembryonic antigen-related cell adhesion molecule 5 precursor					1.26232							1.72394
P06733	Alpha-enolase	2.21523	3.08039	2.05136	1.39314	1.20494	1.06998	3.95214	3.77442	1.93686	0.549588	3.17879	3.29116
P06744	Glucose-6-phosphate isomerase	0.738411	0.880111		0.696571	0.401648	0.267496	1.31738		0.968429	0.549588	0.353199	1.46274
P06753	Tropomyosin 3				1.02164		2.74629
P06899	Histone H2B type 1-J						11.7698
P07108	Acyl-CoA binding protein	12.1838	9.68122		1.91557		10.2986		10.3797		3.02273	7.77037	4.02253
P07237	Procollagen-proline, 2-oxoglutarate 4-dioxygenase (proline 4-hydroxylase), beta polypeptide; Protein disulfide-isomerase precursor						0.420351						0.287323
P07305	Histone H1.0	4.06126	4.84061				4.41369		3.45989	10.6527
P07339	Cathepsin D precursor					0.552266	0.367807						4.52534
P07355	Annexin A2	2.95365	3.52044	10.9406	3.83114	0.401648	1.33748	9.88035	5.03256		13.1901	18.7195	9.50779
P07384	Calpain-1 catalytic subunit											1.69977
P07476	Involucrin	6.09189	3.22707	0.626806	0.957786	1.84089	7.84655	0.603799	5.76648	5.32636	8.56441	5.82778	1.00563
P07602	Proactivator polypeptide				2.5541
P07737	Profilin 1	12.1838	8.47106		5.74671	4.41813	0.735614	12.6798	3.45989	2.66318		2.91389	4.02253
P07741	Adenine phosphoribosyltransferase											0.647531
P07858	Cathepsin B									2.36727
P08107	Heat shock 70 kDa protein 1		4.64698	0.601733	2.45193	3.88796		6.95576	3.32149		2.90182	4.35141	4.82703
P08246	Leukocyte elastase precursor	5.41502	6.45414	12.5361	8.93933	1.47271	1.96164	9.66078	2.30659		6.04547	3.88519	9.3859
P08311	Cathepsin G	4.87351	11.6175	9.026	17.6233		8.23888	5.79647	2.76791		9.67275	3.10815	8.84956
P08603	Complement factor H		0.172879		0.136827	0.473371
P08670	Vimentin			0.518736	5.54855			0.499696					0.554832
P08697	Alpha-2-antiplasmin precursor												0.670421
P08758	Annexin A5; Calphobindin I		0.509538			0.465066			0.728397
P09211	Glutathione S-transferase P	4.87351	2.90436	4.513	0.766229	5.30176		7.24559	2.76791	6.39163		6.99333	4.02253
P09429	High mobility group protein B1						2.94246
P09467	Fructose-1,6-bisphosphatase 1												0.473239
P09497	Clathrin light chain B						1.30776					1.72675
P09525	annexin IV												0.383098
P09758	Tumor-associated calcium signal transducer 2 precursor						0.490409		2.30659
P09972	Fructose-bisphosphate aldolase C											0.457081
P0C0L4	Complement C4-A				0.319262
P0C0S5	Histone H2A.Z (H2A/z).			7.52167	3.83114		10.2986					1.94259
P0C0S8	Histone H2A type 1	10.83	19.3624	20.0578	25.541						20.1516
P0C7M2	Putative heterogeneous nuclear ribonucleoprotein A1-like protein 3											0.647531
P10153	Nonsecretory ribonuclease precursor				7.66229
P10412	Histone H1.4	8.12252	4.84061	5.01444		4.41813		9.66078	6.91977	10.6527	2.01516	2.59012
P10599	Thioredoxin						1.96164					1.29506
P10606	Cytochrome c oxidase subunit 5B, mitochondrial precursor						0.980819					1.29506
P11021	78 kDa glucose-regulated protein						0.588491					1.29506
P11142	Heat shock 70kDa protein 8						1.5844	1.67206				2.68974	2.16598
P12429	Annexin A3		1.45218	0.752167	4.21426			3.62279			4.83637	0.388519	2.41352
P12724	Eosinophil cationic protein precursor	10.83	14.5218	5.01444	6.38524	1.47271	4.90409	4.83039	9.22636		6.04547	2.59012	5.36337
P12814	Alpha-actinin-1		0.189828
P12838	Neutrophil defensin 4		9.68122
P13639	Elongation factor 2											0.388519	0.201126
P13796	Lymphocyte cytosolic protein 1 (L-plastin)	2.38898	3.4169	2.21225	3.83114			3.40969			1.42246	0.457081	2.36619
P13797	Plastin-3											0.242824
P13987	CD59 glycoprotein precursor									3.55091
P14136	Glial fibrillary acidic protein	1.74054	0.345758				0.210175	1.55263				2.22011
P14174	Macrophage migration inhibitory factor											5.18025
P14618	Pyruvate kinase isozymes M1/M2	0.560174	0.333835			0.304699	0.608784	0.999391	1.9089		0.833858	1.87561	1.38708
P14780	Matrix metalloproteinase-9 precursor		0.403384		0.319262								0.335211
P14854	Cytochrome c oxidase subunit VIb isoform 1						1.17698
P14923	Desmoplakin-3											0.222011
P15104	Glutamine synthetase	1.35375			0.638524		0.490409	1.2076	2.30659			0.647531	2.01126
P15153	Ras-related C3 botulinum toxin substrate 2 precursor				2.18922								1.14929
P15259	Phosphoglycerate mutase 2		1.61354					3.62279	1.1533
P15311	Ezrin		0.29337				1.06998	0.878253				1.17733
P15428	15-hydroxyprostaglandin dehydrogenase [NAD+]												0.618851
P15531	Nucleoside diphosphate kinase A				0.851365					2.36727
P15924	Desmoplakin						0.0759344			0.137454
P16035	Metalloproteinase inhibitor 2						0.588491
P16401	Histone H1.5 (Histone H1a)		8.06768		3.83114		5.88491	4.83039	4.61318		2.01516	1.29506
P16402	Histone H1.3				6.38524
P16949	Stathmin		1.38303
P17096	High mobility group protein HMG-I/HMG-Y					4.41813							2.01126
P17213	bactericidal/permeability-increasing protein precursor		0.744709		2.94703			1.11471
P17900	Ganglioside GM2 activator precursor						0.840702
P17931	Galectin-3	4.87351			1.53246	2.65088	4.11944	4.34735	2.76791	2.13054		3.88519	3.21802
P18077	60S ribosomal protein L35a						1.96164
P18124	60S ribosomal protein L7						0.420351
P18206	Vinculin											0.272645
P18510	Interleukin 1 receptor antagonist protein		6.45414		2.5541		7.84655				6.04547	7.77037
P18621	60S ribosomal protein L17 (L23) isoform 5						1.47123
P18669	Phosphoglycerate mutase 1											2.33111	1.60901
P18859	ATP synthase, H+ transportine, mitochondrial FO complex,						1.47123
P19652	Alpha-1-acid glycoprotein 2 precursor	1.47682	0.880111		0.696571	0.803297							0.731369
P19823	Inter-alpha-trypsin inhibitor heavy chain H2												0.309425
P19957	Elafin precursor						5.88491	3.62279		15.9791	9.0682	5.82778
P19971	Thymidine phosphorylase precursor		1.21015
P20160	Azurocidin 1 (cationic antimicrobial protein 37)	12.996	17.4262	15.0433	18.3895	1.76725	8.23888	11.5929		4.26109	9.67275	3.10815	16.0901
P20671	Histone H2A type 1-D												5.36337
P20674	Cytochrome c oxidase subunit 5A, mitochondrial						1.96164			3.55091		3.88519
P20810	Calpastatin (Calpain inhibitor) (Sperm BS-17 component)		0.440055				1.87247					0.706397
P20930	Filaggrin										0.302273
P22314	Ubiquitin-activating enzyme E1												0.201126
P22392	Nucleoside diphosphate kinase B			1.36758								2.11919
P22528	Cornifin B	5.41502			10.2164	2.94542	9.80819	9.66078	13.8395	14.2036	8.06062	12.9506	5.36337
P22531	Small proline-rich protein 2E						13.7315
P22532	Small proline-rich protein 2D				7.66229					5.32636	6.04547	5.82778
P22626	Heterogeneous nuclear ribonucleoprotein A2/B1					0.589084
P23083	Ig heavy chain V-I region V35 precursor												4.02253
P23284	peptidylprolyl isomerase B precursor				0.589407		1.35806					0.597721
P23528	cofilin-1	1.6245	0.968122		0.766229							1.55407	0.804506
P24158	Myeloblastin precursor	4.06126	4.84061	3.76083	19.1557		4.41369	14.4912			3.02273	3.88519	14.0788
P24539	ATP synthase subunit b, mitochondrial											1.19544
P25311	Alpha-2-glycoprotein 1, zinc		1.13897		0.450723	2.07912					0.711231		1.41972
P25398	40S ribosomal protein S12						1.6814					1.11005
P25685	DnaJ homolog subfamily B member 1											0.485648
P25705	ATP synthase subunit alpha, mitochondrial [Precursor]	1.24962	0.372354			1.69928		2.78676	0.53229		0.930072	1.4943	2.4754
P25815	S100 calcium binding protein P												2.68169
P26038	Moesin						0.183904
P26373	60S ribosomal protein L13		1.21015				5.1493		1.72994			0.971296	1.00563
P26583	High mobility group protein B2										1.51137
P26641	Elongation factor 1-gamma											0.370018	0.383098
P27348	14-3-3 protein theta												0.574647
P27482	Calmodulin-like protein 3						3.2694					1.72675
P27635	60S ribosomal protein L10						0.588491
P27797	Calreticulin precursor											0.555026	0.574647
P29034	Protein S100-A2						1.96164
P29373	Cellular retinoic acid-binding protein 2									2.66318		4.85648	1.00563
P29401	Transketolase				0.294703			0.557353					0.928276
P29508	Squamous cell carcinoma antigen 1 (SCCA-1); Serpin B3		4.84061	10.9406	6.61743			4.61083	0.62907	2.90529	11.5413	16.9535	2.19411
P29966	Myristoylated alanine-rich C-kinase substrate								1.97708
P30041	Peroxiredoxin-6						0.784655					4.1442	0.536337
P30043	Flavin reductase		1.21015			4.41813					1.51137	2.91389	3.0169
P30044	Peroxiredoxin-5, mitochondrial precursor											0.863375	1.78779
P30050	60S ribosomal protein L12						0.653879
P30085	UMP-CMP kinase									2.13054		0.777037
P30086	Phosphatidylethanolamine-binding protein; Prostatic binding protein; neuropolypeptide h3		3.22707	1.67148		1.96361	0.653879				1.34344	4.31687	1.78779
P30101	Glucose regulated protein, 58kDa; protein disulfide-isomerase A3											0.323765	0.335211
P30740	Monocyte/neutrophil elastase inhibitor; Serine (or cysteine) proteinase inhibitor, clade B (ovalbumin), member 1		3.76492	5.01444	4.25683		0.980819	3.22026	3.84432	3.55091	4.03031	9.06543	5.36337
P31151	S100 calcium-binding protein A7 (psoriasin)	16.245					24.7166
P31946	14-3-3 protein beta/alpha	1.16036							2.96562				0.574647
P31947	Stratifin; 14-3-3 protein sigma	4.87351	8.71309	4.513	3.83114		0.588491	5.79647	9.68768	12.7833	7.25456	10.8785	0.804506
P31949	S100 calcium-binding protein A11 (calgizzarine)						4.41369
P31997	Carcinoembryonic antigen-related cell adhesion molecule 8 precursor												0.893895
P32119	Peroxiredoxin-2		12.1015		1.91557	8.83626					7.55683	6.79907	7.03942
P32320	Cytidine deaminase		2.4203		1.91557		1.47123			5.32636	3.02273
P33241	Lymphocyte-specific protein 1				1.09461	0.631162
P34931	Heat shock 70 kDa protein 1L											0.896581
P35221	Catenin-alpha-1						0.133748					0.529798	0.182842
P35321	Small-proline rich protein 1A; Cornifin A	4.06126	2.4203				14.7123	14.4912	3.45989	31.9581	12.0909	9.71296
P35326	Small proline-rich protein 2A						14.7123			42.6109	6.04547	15.5407
P35579	Myosin-9				0.0781866		0.18015
P37802	Transgelin-2												0.618851
P37837	Transaldolase	0.955591	0.569483		1.35217			1.70484			1.42246
P39019	40S ribosomal protein S19	1.80501	1.07569			0.981807	1.96164					0.863375
P40121	Macrophage-capping protein											0.647531
P40199	Carcinoembryonic antigen-related cell adhesion molecule 6												1.14929
P40925	Malate dehydrogenase, cytoplasmic	2.32072	1.38303		0.547306	1.26232		1.03508	1.97708		0.863638	2.22011	1.14929
P41219	Peripherin				0.510819
P42766	60S ribosomal protein L35						1.47123
P43490	Nicotinamide phosphoribosyltransferase							0.557353				0.29886	0.618851
P46063	ATP-dependent DNA helicase Q1						0.21796
P46776	60S ribosomal protein L27a						3.53095
P46778	60S ribosomal protein L21						1.6814
P46779	60S ribosomal protein L28						0.588491
P46781	40S ribosomal protein S9						1.06998
P46783	40S ribosomal protein S10						1.06998
P47755	F-actin-capping protein subunit alpha-2												1.14929
P47914	60S ribosomal protein L29		4.84061				2.94246		6.91977		6.04547
P47929	Lectin, galactoside-binding, soluble, 7 (galectin 7)	3.61001	5.37845	5.01444	2.5541		1.96164			14.2036	8.06062	5.18025	1.78779
P48594	Squamous cell carcinoma antigen 2; Serpin B4			1.50433	1.14934		3.2367			2.13054	4.23183	3.88519
P49207	60S ribosomal protein L34						1.96164
P49773	Histidine triad nucleotide-binding protein 1					1.76725	3.53095					1.55407
P49913	Cathelicidin antimicrobial peptide precursor				38.3114		17.6547	28.9823			12.0909		16.0901
P50213	Isocitrate dehydrogenase [NAD] subunit alpha, mitochondrial					0.589084
P50238	Cysteine-rich protein 1					2.94542			4.61318
P50552	Vasodilator-stimulated phosphoprotein				0.589407
P50914	60S ribosomal protein L14						2.20684					1.94259
P50990	T-complex protein 1 subunit theta								0.407045			0.22854
P50995	Annexin A11											0.408967	0.846848
P52209	6-phosphogluconate dehydrogenase, decarboxylating		2.03815		0.403278						0.636365	2.86277	0.423424
P52565	Rho GDP dissociation inhibitor (GDI) alpha											2.22011
P52566	Rho GDP dissociation inhibitor (GDI) beta	2.70751	0.806768		1.91557	0.736355							0.670421
P52907	F-actin capping protein alpha-1 subunit						0.420351
P54108	Cysteine-rich secretory protein 3						1.96164			10.6527		2.59012
P54253	Ataxin-1					0.35345
P55145	ARMET protein precursor						0.653879
P55786	Puromycin-sensitive aminopeptidase											0.194259
P56211	cAMP-regulated phosphoprotein 19						0.980819
P56385	ATP synthase subunit e, mitochondrial						1.47123
P58876	Histone H2B type 1-D			27.078		10.6035					9.67275
P59665	Neutrophil defensin 1 precursor	29.2411	17.4262	18.052	18.3895	5.30176	10.5928	43.4735	19.3754	34.0887	12.0909	10.8785	22.5262
P60174	Triosephosphate isomerase	3.48108	2.07455	1.07452	1.09461	1.89348	0.420351	5.17542	2.96562	1.52182		2.77513	2.87323
P60660	Myosin light polypeptide 6											0.971296	2.01126
P60709	Actin, cytoplasmic 1	20.0674	26.1962	28.3169	24.7898	15.0736	10.3851	28.1299	25.2368	10.0261	18.492	14.6266	17.5098
P60866	40S ribosomal protein S20						1.47123
P60903	S100 calcium binding protein A10; Calpactin I light chain						13.7315					5.18025
P61158	Actin-related protein 3							1.70484				0.457081	1.41972
P61204	ADP-ribosylation factor 3											1.41279	0.731369
P61247	40S ribosomal protein S3a						0.392328
P61313	60S ribosomal protein L15											0.647531
P61353	60S ribosomal protein L27						4.90409		2.30659			1.29506
P61604	10 kDa heat shock protein, mitochondrial		1.38303	2.14905	1.09461	2.52465	2.52211		1.97708	3.04363		1.11005	2.29859
P61626	Lysozym C	25.5279	5.53212	8.59619	14.23	2.52465	10.9291	12.421	3.95415	9.1309	8.63638	6.66032	5.74647
P61769	Beta-2-microglobulin	3.24901	1.93624			1.76725			2.76791
P62081	40S ribosomal protein S7						1.30776
P62158	Calmodulin						2.20684
P62249	40S ribosomal protein S16						0.735614
P62258	14-3-3 protein epsilon								1.62818		0.711231	0.457081	0.473239
P62266	40S ribosomal protein S23						1.47123				3.02273	1.94259
P62269	40S ribosomal protein S18						4.27994					2.11919
P62277	40S ribosomal protein S13						1.47123
P62280	40S ribosomal protein S11						0.653879
P62318	Small nuclear ribonucleoprotein Sm D3					1.47271
P62424	60S ribosomal protein L7a						1.06998
P62750	60S ribosomal protein L23a						3.36281					1.11005
P62753	40S ribosomal protein S6						1.47123
P62805	Histone H4	5.41502	12.9083	15.0433	37.0344	5.89084	16.6739	21.7368	2.30659	10.6527	12.0909	9.06543	14.7493
P62829	60S ribosomal protein L23						0.735614				1.51137	0.971296
P62841	40S ribosomal protein S15						9.80819
P62847	40S ribosomal protein S24					1.47271	1.96164				2.01516	1.29506
P62851	40S ribosomal protein S25					2.20907	1.47123					1.94259
P62857	40S ribosomal protein S28	16.245	9.68122			8.83626	5.88491		13.8395			7.77037	4.02253
P62861	40S ribosomal protein S30						2.94246				6.04547	3.88519	4.02253
P62888	60S ribosomal protein L30						0.840702
P62899	60S ribosomal protein L31						3.92328		2.30659
P62906	60S ribosomal protein L10a						0.588491					0.777037
P62910	60S ribosomal protein L32						1.6814
P62917	60S ribosomal protein L8		1.61354				2.94246		2.30659		4.03031	1.29506
P62937	Peptidyl-prolyl cis-trans isomerase A (Cyclophilin A)	12.1838	4.84061	1.88042	4.78893	3.3136	5.1493	3.62279	6.91977	13.3159	3.02273	4.85648	6.03379
P62942	Peptidyl-prolyl cis-trans isomerase FKBP1A		3.22707										2.68169
P62987	60S ribosomal protein L40								13.8395
P62988	Ubiquitin	3.24901		3.00867		1.76725	3.53095
P63000	Ras-related C3 botulinum toxin substrate 1		1.38303
P63104	14-3-3 protein zeta/delta	4.33201	3.87249	1.00289	3.57573	4.71267	0.392328	4.83039	8.30372	4.26109	3.22425	7.25235	5.36337
P63173	60S ribosomal protein L38		3.22707				3.92328					2.59012	2.68169
P63241	Eukaryotic initiation factor 5A isoform I variant A											1.55407
P63313	Thymosin beta-10						5.88491		13.8395
P67809	Nuclease-sensitive element-binding protein 1						0.735614
P67936	Tropomyosin alpha 4 chain						5.49259
P68032	Actin, alpha cardiac muscle 1	4.77796	5.12535	6.19431	5.40867		1.73086				4.97862	7.31329	2.36619
P68871	Hemoglobin beta chain	25.106	63.368	45.13	23.6834	45.7879	12.8398	10.539	35.2279	21.3054	37.372	33.2007	42.4194
P69891	Hemoglobin subunit gamma-1		1.61354								3.02273		2.01126
P69905	Hemoglobin alpha subunit	54.1502	100.039	55.1589	28.0951	91.308	17.6547	16.9064	76.1175	28.4072	76.5759	34.9667	58.9971
P80188	Neutrophil gelatinase-associated lipocalin	5.41502	0.806768	3.76083	2.5541	8.09991	2.94246	3.62279			2.01516	3.88519	7.37464
P80511	Protein S100-A12						5.88491				4.03031		2.68169
P80748	Ig lambda chain V-III region LOI					4.41813
P83731	60S ribosomal protein L24						2.94246		2.30659
P84098	60S ribosomal protein L19						1.17698
P84103	Splicing factor, arginine/serine-rich 3					1.47271	1.96164				2.01516
P99999	Cytochrome c	6.49802			1.53246	1.76725	4.70793		5.53582		2.41819	1.55407	3.21802
Q01130	Splicing factor, arginine/serine-rich 2				1.27705
Q01469	Fatty acid-binding protein, epidermal	6.09189	6.05076	9.40208	5.74671	2.20907	8.09176	1.8114	1.72994	5.32636	7.55683	12.6269	3.0169
Q01518	CAP, adenylate cyclase-associated protein 1 (yeast)				0.306491		0.235397	0.579647					0.965407
Q02487	Desmocollin-2 precursor						0.267496
Q02543	60S ribosomal protein L18a						1.06998
Q02878	60S ribosomal protein L6						4.20351				0.863638	0.555026
Q05639	Elongation factor 1-alpha 2						2.94246
Q06323	Proteasome activator complex subunit 1	1.083				0.589084			2.76791
Q06830	Peroxiredoxin 1	1.47682	1.76022	5.4703	1.39314	4.01648	3.20995	1.31738	2.51628	5.81057	2.19835	4.94478	2.92548
Q07020	60S ribosomal protein L18						1.6814
Q07065	Cytoskeleton associated protein 4						0.183904					0.242824
Q07955	Splicing factor, arginine/serine-rich 1						0.588491
Q08188	Protein-glutamine gamma-glutamyltransferase E precursor			3.16702							1.27273
Q08380	Galectin-3-binding protein precursor					2.20907							1.00563
Q08AI8	Uncharacterized protein C2orf54											0.971296
Q09666	Neuroblast differentiation-associated protein AHNAK	0.0679709	0.162029		0.0320598		2.48693		0.057906	0.0891441	0.657666	0.877824
Q13404	Ubiquitin-conjugating enzyme E2 variant 1											0.597721
Q14002	Carcinoembryonic antigen-related cell adhesion molecule 7					1.10453
Q14116	Interleukin-18 precursor											3.33016
Q14134	Tripartite motif-containing protein 29						0.226343				0.465036
Q14210	Lymphocyte antigen 6D precursor									10.6527		3.88519
Q14247	Src substrate cortactin						0.560468
Q14508	WAP four-disulfide core domain protein 2 precursor								3.45989				2.01126
Q14687	Genetic suppressor element 1						0.140117
Q14847	LIM and SH3 domain protein 1		0.806768			0.736355			2.30659
Q15084	Protein disulfide-isomerase A6 precursor						0.420351
Q15181	Inorganic pyrophosphatase												0.446948
Q15365	Poly(rC)-binding protein 1						0.367807
Q15843	NEDD8						1.96164
Q15847	Adipose most abundant gene transcript 2 protein					4.41813	2.94246
Q16610	Extracellular matrix protein 1 precursor				0.283788		3.05144			1.57818	2.23906	3.16571
Q16695	Histone H3.1t											5.82778
Q16762	Thiosulfate sulfurtransferase											0.971296
Q16778	Histone H2B type 2-E				6.12983
Q16851	UTP--glucose-1-phosphate uridylyltransferase						0.21796
Q53F39	Metallophosphoesterase 1									1.42036
Q5JNZ5	Putative 40S ribosomal protein S26-like 1					1.76725	1.17698
Q5QNW6	Histone H2B type 2-F		9.68122						2.76791
Q5SWL7	PRAME family member 14											0.310815
Q5T013	Putative hydroxypyruvate isomerase									1.77545
Q5VTE0	Putative elongation factor 1-alpha-like 3		1.38303		1.64192	0.631162		3.10525	0.988539	1.52182	0.863638	4.99524	2.87323
Q5VTM1	Protein FAM25		2.4203	3.76083			17.6547	3.62279			9.0682	3.88519
Q6UWP8	Suprabasin precursor		0.968122	4.513			10.0044			2.13054	3.62728	2.33111
Q6UX06	Olfactomedin-4												3.29116
Q6XQN6	Nicotinate phosphoribosyltransferase					0.51978			0.814091
Q6ZN66	Guanylate-binding protein 6									0.710181		0.259012
Q71DI3	Histone H3.2		9.68122	33.8475	26.818	6.6272	8.82737	18.114	10.3797		15.1137		10.0563
Q7L7L0	Histone H2A type 3				12.7705	8.83626	13.7315	14.4912	13.8395			5.18025	10.7267
Q7Z589	Protein EMSY					0.34652
Q7Z7A1	Centriolin										0.102466
Q86T26	Transmembrane protease, serine 11B											0.971296
Q86V81	THO complex subunit 4	2.32072				1.26232
Q86YQ8	Copine-8							0.579647
Q8IUE6	Histone H2A type 2-B				7.66229								8.04506
Q8N257	Histone H2B type 3-B												8.04506
Q8NC51	Plasminogen activator inhibitor 1 RNA-binding protein						0.309732
Q8NHS3	Major facilitator superfamily domain-containing protein 8		1.07569	5.01444			1.96164	1.61013		7.10181	4.03031	3.4535	0.893895
Q8TDL5	Long palate, lung and nasal epithelium carcinoma associated protein 1			1.25361	0.957786
Q8TE68	Epidermal growth factor receptor kinase substrate 8-like protein 1						0.477155					0.21001
Q8WWI1	LIM domain only protein 7						0.0626055
Q92522	Histone H1x				1.09461
Q92817	Envoplakin						0.0565857
Q92876	Kallikrein-6 precursor						3.43287
Q93070	Ecto-ADP-ribosyltransferase 4										1.00758
Q96AE4	Far upstream element-binding protein 1						0.802488
Q96FF9	Sororin										1.09918
Q96FQ6	Protein S100-A16						11.7698	7.24559			2.01516	12.9506
Q96GM5	SWI/SNF-related matrix-associated actin-dependent regulator of chromatin subfamily D member 1				0.273653
Q96HC4	PDZ and LIM domain protein 5						0.255866
Q96HE7	ERO1-like protein alpha precursor						0.245205	0.603799				0.323765
Q96KP4	Cytosolic non-specific dipeptidase												0.335211
Q96P63	Serpin B12											0.457081
Q99877	Histone H2B type 1-N				18.3895
Q99878	Histone H2A type 1-J						7.84655
Q99880	Histone H2B.c							5.79647
Q9BPX5	Actin-related protein 2/3 complex subunit 5-like protein											0.863375
Q9BQE3	Tubulin alpha-1C chain		0.509538				0.309732	0.762693				0.817934	0.846848
Q9BQR3	Serine protease 27 precursor						2.35397
Q9BRL6	Splicing factor, arginine/serine-rich 2B						0.840702				1.72728
Q9BTM1	Histone H2A.J							14.4912				15.5407
Q9BW04	specifically androgen-regulated protein						0.226343
Q9BXL7	Caspase recruitment domain-containing protein 11						0.0980819
Q9BYE2	Transmembrane protease, serine 13		0.372354		0.294703	0.339856	0.452686					0.896581
Q9H1E1	Ribonuclease 7 precursor						2.94246
Q9H444	Charged multivesicular body protein 4b						0.534992
Q9H910	Hematological and neurological expressed 1-like protein					0.883626			1.38395
Q9HC84	Mucin-5B precursor									0.221932
Q9HCY8	S100A14											4.85648
Q9HD89	Resistin precursor				2.5541						2.01516		1.34084
Q9NP79	Vacuolar protein sorting-associated protein VTA1 homolog						0.653879
Q9NQ38	Serine protease inhibitor Kazal-type 5		0.268923	0.835741	0.212841		3.59634			5.32636		1.07922
Q9NQ39	Putative 40S ribosomal protein S10-like protein										1.34344
Q9NQC3	Reticulon-4						0.178331
Q9NZT1	Calmodulin-like protein 5											0.971296
Q9P0L0	Vesicle-associated membrane protein-associated protein A					0.736355						0.647531
Q9P1U1	Actin-related protein 3B				0.450723						0.711231
Q9P1Z0	Zinc finger and BTB domain-containing protein 4						0.21796
Q9P2E9	Ribosome-binding protein 1						0.240201
Q9UBC9	Small proline-rich protein 3	21.6601	40.8762	26.7437	22.1355	6.87265	32.694	48.3039	27.6791	40.2436	53.7375	50.0757	10.7267
Q9UBG3	Cornulin	1.47682	7.04088	1.36758	3.48286		13.3748	13.1738	2.51628	9.68429	10.9918	20.4855	0.731369
Q9UBL6	Copine-7											0.250657
Q9UBX7	Kallikrein 11 precursor						0.490409
Q9UGV6	High mobility group protein 1-like 10		1.21015						1.72994		1.51137
Q9UHD0	Interleukin-19						1.96164
Q9UIV8	Serpin B13									1.12134	1.27273	3.27174
Q9UJV9	Probable ATP-dependent RNA helicase DDX41							0.371569				0.19924
Q9UJY1	Heat shock protein beta-8						0.735614
Q9UKR3	Kallikrein 13 precursor			1.67148			1.96164			2.36727	1.34344	1.72675
Q9UKX3	Myosin-13						0.0600501
Q9UL52	Transmembrane protease, serine 11E						0.653879
Q9UNX3	60S ribosomal protein L26-like 1						0.735614
Q9Y281	Cofilin-2					0.803297		2.63476		1.93686
Q9Y2V2	Calcium-regulated heat stable protein 1						0.980819		2.30659
Q9Y376	Calcium-binding protein 39											0.370018
Q9Y3U8	60S ribosomal protein L36						5.88491
Q9Y446	Plakophilin-3						0.173086
Q9Y490	Talin-1				0.067213
Q9Y4K1	Absent in melanoma 1 protein						0.094918
Q9Y5Z4	Heme-binding protein 2											1.94259	2.01126

## Sheet: Healthy
Acc No	Protein Name	A.1	A.2	A.3	A.4	A.5	A.6
A1L4H1	Scavenger receptor cysteine-rich domain-containing protein LOC284297			0.376083
A6NL28	Putative tropomyosin alpha-3 chain-like protein						0.392328
A8K2U0	Alpha-2-macroglobulin-like protein 1 precursor		0.179282	0.835741		0.327269	0.10898
A8MQ03	UPF0574 protein C9orf169						4.41369
A8MW06	Thymosin beta-4-like protein 3	32.4901			22.9869	35.345
A9Z1Y9	Thymosin beta-4-like protein 6						11.7698
O00555	Voltage-dependent P/Q-type calcium channel subunit alpha-1A						0.0817349
O14639	Actin-binding LIM protein 1						0.147123
O14950	Myosin regulatory light chain MRLC2			1.88042
O15231	Zinc finger protein 185						2.67496
O43150	Arf-GAP with SH3 domain, ANK repeat and PH domain-containing protein 2						0.140117
O43240	Kallikrein-10 precursor			2.73515			2.13997
O43768	Alpha-endosulfine					1.47271
O60259	Kallikrein-8 precursor						0.840702
O60437	Periplakin			0.151953	0.0773968		2.43719
O60664	Mannose-6-phosphate receptor binding protein 1		0.569483			0.51978	0.346171
O60814	Histone H2B type 1-K						17.6547
O60869	Endothelial differentiation-related factor 1		1.38303
O75368	SH3 domain-binding glutamic acid-rich-like protein					1.76725
O75369	Filamin-B						0.0494531
O94833	Bullous pemphigoid antigen 1, isoforms 6/9/10			0.0567673
O95171	Sciellin	0.427501	0.254769	0.395877	0.201639		2.78759
O95197	Reticulon-3						0.183904
O95274	Ly6/PLAUR domain-containing protein 3 precursor		1.07569		0.851365		1.96164
O95817	BAG family molecular chaperone regulator 3						0.840702
P00338	L-lactate dehydrogenase A chain		2.68923		1.27705
P00558	Phosphoglycerate kinase 1		0.774497		2.14544
P00738	Haptoglobin	3.61001	2.15138		2.12841
P00747	Plasminogen precursor					0.267766
P00751	Complement factor B precursor					0.706901
P00915	Carbonic anhydrase 1		6.16077			2.40989
P00918	Carbonic anhydrase 2					0.736355
P01009	Alpha-1-antitrypsin precursor	15.4715	9.68122	3.58175	4.74332	12.6232	0.280234
P01023	Alpha-2-macroglobulin precursor		0.880111
P01024	Complement component 3		0.543889		0.172186	0.397135
P01040	Cystatin A (stefin A)	8.12252	9.68122	12.5361	1.27705		16.6739
P01042	Kininogen	0.601668	1.43425			0.981807
P01591	Immunoglobulin J chain	2.32072		2.14905		13.8856
P01597	Ig kappa chain V-I region DEE	8.12252		7.52167
P01598	Ig kappa chain V-I region EU					4.41813
P01599	Ig kappa chain V-I region Gal				1.91557	11.0453
P01605	Ig kappa chain V-I region Lay	16.245	14.5218	15.0433	15.3246	22.0907
P01614	Ig kappa chain V-II region Cum					5.30176
P01620	Ig kappa chain V-III region SIE					26.5088	1.17698
P01623	Ig kappa chain V-III region WOL		3.22707	5.01444	6.38524
P01625	Ig kappa chain V-IV region Len	4.06126			1.91557	15.4635
P01700	Ig lambda chain V-I region HA					11.0453
P01714	Ig lambda chain V-III region SH					1.76725
P01717	Ig lambda chain V-IV region Hil					5.89084
P01765	Ig heavy chain V-III region TIL					4.41813
P01766	Ig heavy chain V-III region BRO		3.87249		3.06491	14.138
P01768	Ig heavy chain V-III region CAM				11.4934	26.5088
P01771	Ig heavy chain V-III region HIL			6.01733		8.83626
P01833	Polymeric immunoglobulin receptor					5.55422	0.16814
P01834	Ig kappa chain C region	48.7351	29.0436	42.1213	19.9219	49.4831	8.23888
P01842	Ig lambda chain C regions	59.5652	16.1354	40.1156	22.9869	53.0176	5.88491
P01857	Ig gamma-1 chain C region	29.5365	22.0028	36.9245	23.6834	40.9681	6.41991
P01859	Ig gamma-2 chain C region	27.6166	16.4581	12.0347	13.7921	32.6942	2.35397
P01860	Ig gamma-3 chain C region	9.28289			3.28384
P01861	Ig gamma-4 chain C region					8.03297
P01871	Ig mu chain C region					0.883626
P01876	Ig alpha-1 chain C region	32.4901	13.2017	21.8812	6.26914	23.2956	3.20995
P01877	Ig alpha-2 chain C region	10.83		16.7148	14.4732	18.6543	2.61552
P02042	Hemoglobin subunit delta		22.0028	5.4703	1.39314	20.0824
P02452	Collagen alpha-1(I) chain			0.911717
P02511	Alpha-crystallin B chain			1.67148			1.96164
P02545	Lamin-A/C						0.619465
P02647	Apolipoprotein A1	12.1838	10.2863	3.76083	6.7045	16.0157
P02652	Apolipoprotein A-II precursor	4.06126	9.68122	3.76083	3.83114	4.41813
P02654	Apolipoprotein C-I				2.5541
P02671	Fibrinogen alpha chain precursor		0.569483		0.901445	0.25989	0.346171
P02675	Fibrinogen beta chain precursor		0.372354	0.57859	1.47352	0.679712
P02679	Fibrinogen gamma chain				0.348286
P02749	Apolipoprotein H (beta-2-glycoprotein I)	4.06126	2.4203		0.638524	0.736355	0.980819
P02763	Alpha-1-acid glycoprotein 1	8.12252	2.90436		2.29869	5.30176	0.588491
P02765	Alpha-2-HS-glycoprotein					0.981807	0.653879
P02766	Transthyretin	3.24901	5.80873	3.00867	6.12983	1.76725
P02768	Serum albumin precursor	33.4746	29.0436	22.3371	35.7573	24.9022	13.5531
P02774	Vitamin D-binding protein precursor	1.6245	0.968122	1.50433	0.383114	0.883626	0.294246
P02787	Serotransferrin	20.8865	9.128	3.86829	6.7866	18.1775	2.18582
P02788	Lactotransferrin	13.9888	11.0258	6.26806	17.0273	1.71816	3.75981
P02790	Hemopexin	1.54715	0.922021	1.4327	1.45948	3.3662	0.280234
P03973	Antileukoproteinase 1 precursor			3.00867	3.06491	1.76725
P04004	Vitronectin		1.29083		1.02164
P04040	Catalase		0.440055		2.78629
P04075	Fructose-bisphosphate aldolase A	1.01532	1.81523	3.76083	3.35225	0.552266	11.402
P04080	Cystatin B	24.3676	31.464	18.8042	9.57786	6.6272	36.7807
P04083	Annexin A1	10.0565	7.83717	33.6684	14.5948	1.6831	19.0559
P04217	Alpha-1-B glycoprotein				0.957786	1.10453
P04406	Glyceraldehyde-3-phosphate dehydrogenase, liver	7.49772	7.44709	5.7859	10.6093	4.07827	6.3376
P04433	Ig kappa chain V-III region VG precursor	5.41502	6.45414	5.01444	10.2164	20.6179
P04792	Heat-shock protein beta-1	19.4941	12.5856	28.5823	9.96097	16.7889	20.0087
P05107	Integrin beta-2 precursor				0.414178
P05109	Calgranulin A (S100A8)	51.4427	56.4738	87.7528	58.7442	19.1452	47.0793
P05155	Plasma protease C1 inhibitor precursor					0.441813
P05164	Myeloperoxidase precursor	0.406126	1.45218	3.76083	12.2597
P05204	Non-histone chromosomal protein HMG-17		9.68122	15.0433	7.66229	8.83626	5.88491
P05387	60S acidic ribosomal protein P2						2.35397
P06576	ATP synthase subunit beta, mitochondrial [Precursor]	0.812252		0.752167		0.883626
P06702	Calgranulin B (S100A9)	44.6739	32.6741	63.9342	52.6782	13.2544	60.3204
P06703	Protein S100-A6	8.12252	2.4203	3.76083	1.91557	6.6272	4.41369
P06727	Apolipoprotein A-IV					0.401648
P06731	Carcinoembryonic antigen-related cell adhesion molecule 5 precursor					1.26232
P06733	Alpha-enolase	2.21523	3.08039	2.05136	1.39314	1.20494	1.06998
P06744	Glucose-6-phosphate isomerase	0.738411	0.880111		0.696571	0.401648	0.267496
P06753	Tropomyosin 3				1.02164		2.74629
P06899	Histone H2B type 1-J						11.7698
P07108	Acyl-CoA binding protein	12.1838	9.68122		1.91557		10.2986
P07237	Procollagen-proline, 2-oxoglutarate 4-dioxygenase (proline 4-hydroxylase), beta polypeptide; Protein disulfide-isomerase precursor						0.420351
P07305	Histone H1.0	4.06126	4.84061				4.41369
P07339	Cathepsin D precursor					0.552266	0.367807
P07355	Annexin A2	2.95365	3.52044	10.9406	3.83114	0.401648	1.33748
P07476	Involucrin	6.09189	3.22707	0.626806	0.957786	1.84089	7.84655
P07602	Proactivator polypeptide				2.5541
P07737	Profilin 1	12.1838	8.47106		5.74671	4.41813	0.735614
P08107	Heat shock 70 kDa protein 1		4.64698	0.601733	2.45193	3.88796
P08246	Leukocyte elastase precursor	5.41502	6.45414	12.5361	8.93933	1.47271	1.96164
P08311	Cathepsin G	4.87351	11.6175	9.026	17.6233		8.23888
P08603	Complement factor H		0.172879		0.136827	0.473371
P08670	Vimentin			0.518736	5.54855
P08758	Annexin A5; Calphobindin I		0.509538			0.465066
P09211	Glutathione S-transferase P	4.87351	2.90436	4.513	0.766229	5.30176
P09429	High mobility group protein B1						2.94246
P09497	Clathrin light chain B						1.30776
P09758	Tumor-associated calcium signal transducer 2 precursor						0.490409
P0C0L4	Complement C4-A				0.319262
P0C0S5	Histone H2A.Z (H2A/z).			7.52167	3.83114		10.2986
P0C0S8	Histone H2A type 1	10.83	19.3624	20.0578	25.541
P10153	Nonsecretory ribonuclease precursor				7.66229
P10412	Histone H1.4	8.12252	4.84061	5.01444		4.41813
P10599	Thioredoxin						1.96164
P10606	Cytochrome c oxidase subunit 5B, mitochondrial precursor						0.980819
P11021	78 kDa glucose-regulated protein						0.588491
P11142	Heat shock 70kDa protein 8						1.5844
P12429	Annexin A3		1.45218	0.752167	4.21426
P12724	Eosinophil cationic protein precursor	10.83	14.5218	5.01444	6.38524	1.47271	4.90409
P12814	Alpha-actinin-1		0.189828
P12838	Neutrophil defensin 4		9.68122
P13796	Lymphocyte cytosolic protein 1 (L-plastin)	2.38898	3.4169	2.21225	3.83114
P14136	Glial fibrillary acidic protein	1.74054	0.345758				0.210175
P14618	Pyruvate kinase isozymes M1/M2	0.560174	0.333835			0.304699	0.608784
P14780	Matrix metalloproteinase-9 precursor		0.403384		0.319262
P14854	Cytochrome c oxidase subunit VIb isoform 1						1.17698
P15104	Glutamine synthetase	1.35375			0.638524		0.490409
P15153	Ras-related C3 botulinum toxin substrate 2 precursor				2.18922
P15259	Phosphoglycerate mutase 2		1.61354
P15311	Ezrin		0.29337				1.06998
P15531	Nucleoside diphosphate kinase A				0.851365
P15924	Desmoplakin						0.0759344
P16035	Metalloproteinase inhibitor 2						0.588491
P16401	Histone H1.5 (Histone H1a)		8.06768		3.83114		5.88491
P16402	Histone H1.3				6.38524
P16949	Stathmin		1.38303
P17096	High mobility group protein HMG-I/HMG-Y					4.41813
P17213	bactericidal/permeability-increasing protein precursor		0.744709		2.94703
P17900	Ganglioside GM2 activator precursor						0.840702
P17931	Galectin-3	4.87351			1.53246	2.65088	4.11944
P18077	60S ribosomal protein L35a						1.96164
P18124	60S ribosomal protein L7						0.420351
P18510	Interleukin 1 receptor antagonist protein		6.45414		2.5541		7.84655
P18621	60S ribosomal protein L17 (L23) isoform 5						1.47123
P18859	ATP synthase, H+ transportine, mitochondrial FO complex,						1.47123
P19652	Alpha-1-acid glycoprotein 2 precursor	1.47682	0.880111		0.696571	0.803297
P19957	Elafin precursor						5.88491
P19971	Thymidine phosphorylase precursor		1.21015
P20160	Azurocidin 1 (cationic antimicrobial protein 37)	12.996	17.4262	15.0433	18.3895	1.76725	8.23888
P20674	Cytochrome c oxidase subunit 5A, mitochondrial						1.96164
P20810	Calpastatin (Calpain inhibitor) (Sperm BS-17 component)		0.440055				1.87247
P22392	Nucleoside diphosphate kinase B			1.36758
P22528	Cornifin B	5.41502			10.2164	2.94542	9.80819
P22531	Small proline-rich protein 2E						13.7315
P22532	Small proline-rich protein 2D				7.66229
P22626	Heterogeneous nuclear ribonucleoprotein A2/B1					0.589084
P23284	peptidylprolyl isomerase B precursor				0.589407		1.35806
P23528	cofilin-1	1.6245	0.968122		0.766229
P24158	Myeloblastin precursor	4.06126	4.84061	3.76083	19.1557		4.41369
P25311	Alpha-2-glycoprotein 1, zinc		1.13897		0.450723	2.07912
P25398	40S ribosomal protein S12						1.6814
P25705	ATP synthase subunit alpha, mitochondrial [Precursor]	1.24962	0.372354			1.69928
P26038	Moesin						0.183904
P26373	60S ribosomal protein L13		1.21015				5.1493
P27482	Calmodulin-like protein 3						3.2694
P27635	60S ribosomal protein L10						0.588491
P29034	Protein S100-A2						1.96164
P29401	Transketolase				0.294703
P29508	Squamous cell carcinoma antigen 1 (SCCA-1); Serpin B3		4.84061	10.9406	6.61743
P30041	Peroxiredoxin-6						0.784655
P30043	Flavin reductase		1.21015			4.41813
P30050	60S ribosomal protein L12						0.653879
P30086	Phosphatidylethanolamine-binding protein; Prostatic binding protein; neuropolypeptide h3		3.22707	1.67148		1.96361	0.653879
P30740	Monocyte/neutrophil elastase inhibitor; Serine (or cysteine) proteinase inhibitor, clade B (ovalbumin), member 1		3.76492	5.01444	4.25683		0.980819
P31151	S100 calcium-binding protein A7 (psoriasin)	16.245					24.7166
P31946	14-3-3 protein beta/alpha	1.16036
P31947	Stratifin; 14-3-3 protein sigma	4.87351	8.71309	4.513	3.83114		0.588491
P31949	S100 calcium-binding protein A11 (calgizzarine)						4.41369
P32119	Peroxiredoxin-2		12.1015		1.91557	8.83626
P32320	Cytidine deaminase		2.4203		1.91557		1.47123
P33241	Lymphocyte-specific protein 1				1.09461	0.631162
P35221	Catenin-alpha-1						0.133748
P35321	Small-proline rich protein 1A; Cornifin A	4.06126	2.4203				14.7123
P35326	Small proline-rich protein 2A						14.7123
P35579	Myosin-9				0.0781866		0.18015
P37837	Transaldolase	0.955591	0.569483		1.35217
P39019	40S ribosomal protein S19	1.80501	1.07569			0.981807	1.96164
P40925	Malate dehydrogenase, cytoplasmic	2.32072	1.38303		0.547306	1.26232
P41219	Peripherin				0.510819
P42766	60S ribosomal protein L35						1.47123
P46063	ATP-dependent DNA helicase Q1						0.21796
P46776	60S ribosomal protein L27a						3.53095
P46778	60S ribosomal protein L21						1.6814
P46779	60S ribosomal protein L28						0.588491
P46781	40S ribosomal protein S9						1.06998
P46783	40S ribosomal protein S10						1.06998
P47914	60S ribosomal protein L29		4.84061				2.94246
P47929	Lectin, galactoside-binding, soluble, 7 (galectin 7)	3.61001	5.37845	5.01444	2.5541		1.96164
P48594	Squamous cell carcinoma antigen 2; Serpin B4			1.50433	1.14934		3.2367
P49207	60S ribosomal protein L34						1.96164
P49773	Histidine triad nucleotide-binding protein 1					1.76725	3.53095
P49913	Cathelicidin antimicrobial peptide precursor				38.3114		17.6547
P50213	Isocitrate dehydrogenase [NAD] subunit alpha, mitochondrial					0.589084
P50238	Cysteine-rich protein 1					2.94542
P50552	Vasodilator-stimulated phosphoprotein				0.589407
P50914	60S ribosomal protein L14						2.20684
P52209	6-phosphogluconate dehydrogenase, decarboxylating		2.03815		0.403278
P52566	Rho GDP dissociation inhibitor (GDI) beta	2.70751	0.806768		1.91557	0.736355
P52907	F-actin capping protein alpha-1 subunit						0.420351
P54108	Cysteine-rich secretory protein 3						1.96164
P54253	Ataxin-1					0.35345
P55145	ARMET protein precursor						0.653879
P56211	cAMP-regulated phosphoprotein 19						0.980819
P56385	ATP synthase subunit e, mitochondrial						1.47123
P58876	Histone H2B type 1-D			27.078		10.6035
P59665	Neutrophil defensin 1 precursor	29.2411	17.4262	18.052	18.3895	5.30176	10.5928
P60174	Triosephosphate isomerase	3.48108	2.07455	1.07452	1.09461	1.89348	0.420351
P60709	Actin, cytoplasmic 1	20.0674	26.1962	28.3169	24.7898	15.0736	10.3851
P60866	40S ribosomal protein S20						1.47123
P60903	S100 calcium binding protein A10; Calpactin I light chain						13.7315
P61247	40S ribosomal protein S3a						0.392328
P61353	60S ribosomal protein L27						4.90409
P61604	10 kDa heat shock protein, mitochondrial		1.38303	2.14905	1.09461	2.52465	2.52211
P61626	Lysozym C	25.5279	5.53212	8.59619	14.23	2.52465	10.9291
P61769	Beta-2-microglobulin	3.24901	1.93624			1.76725
P62081	40S ribosomal protein S7						1.30776
P62158	Calmodulin						2.20684
P62249	40S ribosomal protein S16						0.735614
P62266	40S ribosomal protein S23						1.47123
P62269	40S ribosomal protein S18						4.27994
P62277	40S ribosomal protein S13						1.47123
P62280	40S ribosomal protein S11						0.653879
P62318	Small nuclear ribonucleoprotein Sm D3					1.47271
P62424	60S ribosomal protein L7a						1.06998
P62750	60S ribosomal protein L23a						3.36281
P62753	40S ribosomal protein S6						1.47123
P62805	Histone H4	5.41502	12.9083	15.0433	37.0344	5.89084	16.6739
P62829	60S ribosomal protein L23						0.735614
P62841	40S ribosomal protein S15						9.80819
P62847	40S ribosomal protein S24					1.47271	1.96164
P62851	40S ribosomal protein S25					2.20907	1.47123
P62857	40S ribosomal protein S28	16.245	9.68122			8.83626	5.88491
P62861	40S ribosomal protein S30						2.94246
P62888	60S ribosomal protein L30						0.840702
P62899	60S ribosomal protein L31						3.92328
P62906	60S ribosomal protein L10a						0.588491
P62910	60S ribosomal protein L32						1.6814
P62917	60S ribosomal protein L8		1.61354				2.94246
P62937	Peptidyl-prolyl cis-trans isomerase A (Cyclophilin A)	12.1838	4.84061	1.88042	4.78893	3.3136	5.1493
P62942	Peptidyl-prolyl cis-trans isomerase FKBP1A		3.22707
P62988	Ubiquitin	3.24901		3.00867		1.76725	3.53095
P63000	Ras-related C3 botulinum toxin substrate 1		1.38303
P63104	14-3-3 protein zeta/delta	4.33201	3.87249	1.00289	3.57573	4.71267	0.392328
P63173	60S ribosomal protein L38		3.22707				3.92328
P63313	Thymosin beta-10						5.88491
P67809	Nuclease-sensitive element-binding protein 1						0.735614
P67936	Tropomyosin alpha 4 chain						5.49259
P68032	Actin, alpha cardiac muscle 1	4.77796	5.12535	6.19431	5.40867		1.73086
P68871	Hemoglobin beta chain	25.106	63.368	45.13	23.6834	45.7879	12.8398
P69891	Hemoglobin subunit gamma-1		1.61354
P69905	Hemoglobin alpha subunit	54.1502	100.039	55.1589	28.0951	91.308	17.6547
P80188	Neutrophil gelatinase-associated lipocalin	5.41502	0.806768	3.76083	2.5541	8.09991	2.94246
P80511	Protein S100-A12						5.88491
P80748	Ig lambda chain V-III region LOI					4.41813
P83731	60S ribosomal protein L24						2.94246
P84098	60S ribosomal protein L19						1.17698
P84103	Splicing factor, arginine/serine-rich 3					1.47271	1.96164
P99999	Cytochrome c	6.49802			1.53246	1.76725	4.70793
Q01130	Splicing factor, arginine/serine-rich 2				1.27705
Q01469	Fatty acid-binding protein, epidermal	6.09189	6.05076	9.40208	5.74671	2.20907	8.09176
Q01518	CAP, adenylate cyclase-associated protein 1 (yeast)				0.306491		0.235397
Q02487	Desmocollin-2 precursor						0.267496
Q02543	60S ribosomal protein L18a						1.06998
Q02878	60S ribosomal protein L6						4.20351
Q05639	Elongation factor 1-alpha 2						2.94246
Q06323	Proteasome activator complex subunit 1	1.083				0.589084
Q06830	Peroxiredoxin 1	1.47682	1.76022	5.4703	1.39314	4.01648	3.20995
Q07020	60S ribosomal protein L18						1.6814
Q07065	Cytoskeleton associated protein 4						0.183904
Q07955	Splicing factor, arginine/serine-rich 1						0.588491
Q08188	Protein-glutamine gamma-glutamyltransferase E precursor			3.16702
Q08380	Galectin-3-binding protein precursor					2.20907
Q09666	Neuroblast differentiation-associated protein AHNAK	0.0679709	0.162029		0.0320598		2.48693
Q14002	Carcinoembryonic antigen-related cell adhesion molecule 7					1.10453
Q14134	Tripartite motif-containing protein 29						0.226343
Q14247	Src substrate cortactin						0.560468
Q14687	Genetic suppressor element 1						0.140117
Q14847	LIM and SH3 domain protein 1		0.806768			0.736355
Q15084	Protein disulfide-isomerase A6 precursor						0.420351
Q15365	Poly(rC)-binding protein 1						0.367807
Q15843	NEDD8						1.96164
Q15847	Adipose most abundant gene transcript 2 protein					4.41813	2.94246
Q16610	Extracellular matrix protein 1 precursor				0.283788		3.05144
Q16778	Histone H2B type 2-E				6.12983
Q16851	UTP--glucose-1-phosphate uridylyltransferase						0.21796
Q5JNZ5	Putative 40S ribosomal protein S26-like 1					1.76725	1.17698
Q5QNW6	Histone H2B type 2-F		9.68122
Q5VTE0	Putative elongation factor 1-alpha-like 3		1.38303		1.64192	0.631162
Q5VTM1	Protein FAM25		2.4203	3.76083			17.6547
Q6UWP8	Suprabasin precursor		0.968122	4.513			10.0044
Q6XQN6	Nicotinate phosphoribosyltransferase					0.51978
Q71DI3	Histone H3.2		9.68122	33.8475	26.818	6.6272	8.82737
Q7L7L0	Histone H2A type 3				12.7705	8.83626	13.7315
Q7Z589	Protein EMSY					0.34652
Q86V81	THO complex subunit 4	2.32072				1.26232
Q8IUE6	Histone H2A type 2-B				7.66229
Q8NC51	Plasminogen activator inhibitor 1 RNA-binding protein						0.309732
Q8NHS3	Major facilitator superfamily domain-containing protein 8		1.07569	5.01444			1.96164
Q8TDL5	Long palate, lung and nasal epithelium carcinoma associated protein 1			1.25361	0.957786
Q8TE68	Epidermal growth factor receptor kinase substrate 8-like protein 1						0.477155
Q8WWI1	LIM domain only protein 7						0.0626055
Q92522	Histone H1x				1.09461
Q92817	Envoplakin						0.0565857
Q92876	Kallikrein-6 precursor						3.43287
Q96AE4	Far upstream element-binding protein 1						0.802488
Q96FQ6	Protein S100-A16						11.7698
Q96GM5	SWI/SNF-related matrix-associated actin-dependent regulator of chromatin subfamily D member 1				0.273653
Q96HC4	PDZ and LIM domain protein 5						0.255866
Q96HE7	ERO1-like protein alpha precursor						0.245205
Q99877	Histone H2B type 1-N				18.3895
Q99878	Histone H2A type 1-J						7.84655
Q9BQE3	Tubulin alpha-1C chain		0.509538				0.309732
Q9BQR3	Serine protease 27 precursor						2.35397
Q9BRL6	Splicing factor, arginine/serine-rich 2B						0.840702
Q9BW04	specifically androgen-regulated protein						0.226343
Q9BXL7	Caspase recruitment domain-containing protein 11						0.0980819
Q9BYE2	Transmembrane protease, serine 13		0.372354		0.294703	0.339856	0.452686
Q9H1E1	Ribonuclease 7 precursor						2.94246
Q9H444	Charged multivesicular body protein 4b						0.534992
Q9H910	Hematological and neurological expressed 1-like protein					0.883626
Q9HD89	Resistin precursor				2.5541
Q9NP79	Vacuolar protein sorting-associated protein VTA1 homolog						0.653879
Q9NQ38	Serine protease inhibitor Kazal-type 5		0.268923	0.835741	0.212841		3.59634
Q9NQC3	Reticulon-4						0.178331
Q9P0L0	Vesicle-associated membrane protein-associated protein A					0.736355
Q9P1U1	Actin-related protein 3B				0.450723
Q9P1Z0	Zinc finger and BTB domain-containing protein 4						0.21796
Q9P2E9	Ribosome-binding protein 1						0.240201
Q9UBC9	Small proline-rich protein 3	21.6601	40.8762	26.7437	22.1355	6.87265	32.694
Q9UBG3	Cornulin	1.47682	7.04088	1.36758	3.48286		13.3748
Q9UBX7	Kallikrein 11 precursor						0.490409
Q9UGV6	High mobility group protein 1-like 10		1.21015
Q9UHD0	Interleukin-19						1.96164
Q9UJY1	Heat shock protein beta-8						0.735614
Q9UKR3	Kallikrein 13 precursor			1.67148			1.96164
Q9UKX3	Myosin-13						0.0600501
Q9UL52	Transmembrane protease, serine 11E						0.653879
Q9UNX3	60S ribosomal protein L26-like 1						0.735614
Q9Y281	Cofilin-2					0.803297
Q9Y2V2	Calcium-regulated heat stable protein 1						0.980819
Q9Y3U8	60S ribosomal protein L36						5.88491
Q9Y446	Plakophilin-3						0.173086
Q9Y490	Talin-1				0.067213
Q9Y4K1	Absent in melanoma 1 protein						0.094918

## Sheet: Precancerous
Acc No	Protein Name	B.1	B.2	B.3	B.4	B.5	B.6
A8K2U0	Alpha-2-macroglobulin-like protein 1 precursor			0.394545	0.671719	2.44623
A8MQ03	UPF0574 protein C9orf169					1.94259
A8MW06	Thymosin beta-4-like protein 3	57.9647	55.3582	42.6109	24.1819
A9Z1Y9	Thymosin beta-4-like protein 6						16.0901
O00151	PDZ and LIM domain protein 1		0.922636
O00299	Chloride intracellular channel protein 1						0.618851
O14950	Myosin regulatory light chain MRLC2	1.8114					2.01126
O15145	Actin-related protein 2/3 complex subunit 3						0.893895
O15231	Zinc finger protein 185		1.25814			0.353199
O43189	PHD finger protein 1						0.297965
O43240	Kallikrein-10 precursor			1.93686		0.706397
O43707	Actinin, alpha 4	1.09367	0.261123	0.401989	0.456262	1.90594	1.06255
O43768	Alpha-endosulfine		2.30659			1.29506
O60437	Periplakin			1.50644	0.366392	1.88373
O60664	Mannose-6-phosphate receptor binding protein 1	1.70484					0.473239
O60814	Histone H2B type 1-K					12.4326
O75347	Tubulin-specific chaperone A					1.29506
O75368	SH3 domain-binding glutamic acid-rich-like protein					1.55407	1.60901
O95171	Sciellin			2.80335	1.27273	1.84035
O95274	Ly6/PLAUR domain-containing protein 3 precursor					0.863375
P00338	L-lactate dehydrogenase A chain	4.02533	4.61318		2.68687	3.4535	1.78779
P00441	Superoxide dismutase [Cu-Zn]			4.26109
P00450	Ceruloplasmin precursor						0.236619
P00491	Purine nucleoside phosphorylase					0.408967
P00558	Phosphoglycerate kinase 1	3.47788	1.66074	0.852217	1.45091	1.55407	1.60901
P00738	Haptoglobin	1.61013		1.18364	2.01516	0.431687	0.893895
P00915	Carbonic anhydrase 1					1.41279	5.11958
P00918	Carbonic anhydrase 2						0.670421
P00966	Argininosuccinate synthase						0.846848
P01008	Antithrombin-III precursor						1.91549
P01009	Alpha-1-antitrypsin precursor	6.90056	5.93123	2.02909	2.30304	1.11005	9.57745
P01019	Angiotensinogen precursor [Contains: Angiotensin I						0.618851
P01023	Alpha-2-macroglobulin precursor				0.366392
P01024	Complement component 3		1.3995		0.543413	0.0873075	0.723151
P01040	Cystatin A (stefin A)			7.10181	14.1061	6.47531
P01042	Kininogen		1.02515				0.59593
P01591	Immunoglobulin J chain		3.95415				5.74647
P01593	Ig kappa chain V-I						12.0676
P01605	Ig kappa chain V-I region Lay	14.4912	20.7593	31.9581	12.0909	3.88519	16.0901
P01614	Ig kappa chain V-II region Cum		5.53582				6.43605
P01619	Ig kappa chain V-III region B6			10.6527
P01620	Ig kappa chain V-III region SIE						12.8721
P01623	Ig kappa chain V-III region WOL		6.91977	14.2036		1.29506
P01625	Ig kappa chain V-IV region Len	3.62279	10.3797				4.02253
P01700	Ig lambda chain V-I region HA		3.45989				6.03379
P01743	Ig heavy chain V-I region HG3 precursor						2.01126
P01765	Ig heavy chain V-III region TIL		3.45989
P01766	Ig heavy chain V-III region BRO		8.30372			1.55407	12.8721
P01768	Ig heavy chain V-III region CAM		6.91977			11.6556	20.1126
P01771	Ig heavy chain V-III region HIL		2.76791			1.55407	8.04506
P01833	Polymeric immunoglobulin receptor						1.83887
P01834	Ig kappa chain C region	23.1859	27.6791	21.3054	19.3455	24.8652	27.3532
P01842	Ig lambda chain C regions	19.3216	36.9054	56.8145	24.1819	28.4914	40.2253
P01857	Ig gamma-1 chain C region	25.0302	36.4861	30.9897	29.6778	17.6599	36.5684
P01859	Ig gamma-2 chain C region	14.4912	33.2149	8.52217	7.25456	8.54741
P01860	Ig gamma-3 chain C region		6.91977
P01861	Ig gamma-4 chain C region		6.2907
P01871	Ig mu chain C region	0.724559					0.402253
P01876	Ig alpha-1 chain C region	18.4433	20.1302	3.87372	6.59506	9.18317	17.5529
P01877	Ig alpha-2 chain C region	8.05065	12.3018				11.6206
P02042	Hemoglobin subunit delta		3.77442		12.0909	8.47677	16.8215
P02100	Hemoglobin subunit epsilon					0.647531	1.34084
P02144	Myoglobin						1.00563
P02511	Alpha-crystallin B chain					4.31687
P02545	Lamin-A/C					0.408967
P02647	Apolipoprotein A1	11.7741	14.7045		12.8466	1.45694	11.5648
P02652	Apolipoprotein A-II precursor		6.91977		6.04547		6.03379
P02671	Fibrinogen alpha chain precursor				0.355616		0.236619
P02675	Fibrinogen beta chain precursor		0.53229				0.928276
P02679	Fibrinogen gamma chain				0.549588
P02749	Apolipoprotein H (beta-2-glycoprotein I)	1.2076	1.1533	3.55091	1.00758		1.34084
P02763	Alpha-1-acid glycoprotein 1	1.44912	2.76791	2.13054		0.777037	6.43605
P02766	Transthyretin	5.79647	5.53582				8.04506
P02768	Serum albumin precursor	36.0084	43.1961	29.0529	27.8458	12.9506	23.16
P02774	Vitamin D-binding protein precursor		0.691977			0.388519	0.804506
P02787	Serotransferrin	3.31227	11.467	9.1309	3.1091	3.77418	8.73463
P02788	Lactotransferrin	12.881	3.07545	2.95909	5.03789	2.37428	10.2798
P02790	Hemopexin		0.659026		0.575759	1.11005	3.44788
P02792	Ferritin light chain						1.00563
P03973	Antileukoproteinase 1 precursor			4.26109
P04004	Vitronectin						0.536337
P04040	Catalase	0.65869			0.549588		1.09705
P04075	Fructose-bisphosphate aldolase A	3.62279		3.99477	6.80115	6.79907	0.502816
P04080	Cystatin B	32.6051	13.8395	58.5899	30.2273	31.0815	8.04506
P04083	Annexin A1	34.5028	5.27221	15.2182	20.1516	14.4307	6.12957
P04179	Superoxide dismutase [Mn], mitochondrial						2.01126
P04217	Alpha-1-B glycoprotein		0.864971				2.01126
P04406	Glyceraldehyde-3-phosphate dehydrogenase, liver	8.91765	3.19374		5.58043	13.1499	8.04506
P04433	Ig kappa chain V-III region VG precursor		13.8395				5.36337
P04792	Heat-shock protein beta-1	17.3894	22.1433	21.3054	12.0909	24.0882	13.6766
P05107	Integrin beta-2 precursor						0.217434
P05109	Calgranulin A (S100A8)	65.2103	18.4527	81.6708	62.4698	55.6877	36.2028
P05155	Plasma protease C1 inhibitor precursor						0.402253
P05164	Myeloperoxidase precursor	4.70963			2.72046	0.582778	6.23492
P05204	Non-histone chromosomal protein HMG-17		13.8395		24.1819
P06396	Gelsolin						1.20676
P06576	ATP synthase subunit beta, mitochondrial [Precursor]		9.68768			1.16556	3.62028
P06702	Calgranulin B (S100A9)	52.5305	25.9491	66.5795	54.4092	36.9093	32.1802
P06703	Protein S100-A6	7.24559	3.45989		3.02273	7.77037	6.03379
P06727	Apolipoprotein A-IV						0.365684
P06731	Carcinoembryonic antigen-related cell adhesion molecule 5 precursor						1.72394
P06733	Alpha-enolase	3.95214	3.77442	1.93686	0.549588	3.17879	3.29116
P06744	Glucose-6-phosphate isomerase	1.31738		0.968429	0.549588	0.353199	1.46274
P07108	Acyl-CoA binding protein		10.3797		3.02273	7.77037	4.02253
P07237	Procollagen-proline, 2-oxoglutarate 4-dioxygenase (proline 4-hydroxylase), beta polypeptide; Protein disulfide-isomerase precursor						0.287323
P07305	Histone H1.0		3.45989	10.6527
P07339	Cathepsin D precursor						4.52534
P07355	Annexin A2	9.88035	5.03256		13.1901	18.7195	9.50779
P07384	Calpain-1 catalytic subunit					1.69977
P07476	Involucrin	0.603799	5.76648	5.32636	8.56441	5.82778	1.00563
P07737	Profilin 1	12.6798	3.45989	2.66318		2.91389	4.02253
P07741	Adenine phosphoribosyltransferase					0.647531
P07858	Cathepsin B			2.36727
P08107	Heat shock 70 kDa protein 1	6.95576	3.32149		2.90182	4.35141	4.82703
P08246	Leukocyte elastase precursor	9.66078	2.30659		6.04547	3.88519	9.3859
P08311	Cathepsin G	5.79647	2.76791		9.67275	3.10815	8.84956
P08670	Vimentin	0.499696					0.554832
P08697	Alpha-2-antiplasmin precursor						0.670421
P08758	Annexin A5; Calphobindin I		0.728397
P09211	Glutathione S-transferase P	7.24559	2.76791	6.39163		6.99333	4.02253
P09467	Fructose-1,6-bisphosphatase 1						0.473239
P09497	Clathrin light chain B					1.72675
P09525	annexin IV						0.383098
P09758	Tumor-associated calcium signal transducer 2 precursor		2.30659
P09972	Fructose-bisphosphate aldolase C					0.457081
P0C0S5	Histone H2A.Z (H2A/z).					1.94259
P0C0S8	Histone H2A type 1				20.1516
P0C7M2	Putative heterogeneous nuclear ribonucleoprotein A1-like protein 3					0.647531
P10412	Histone H1.4	9.66078	6.91977	10.6527	2.01516	2.59012
P10599	Thioredoxin					1.29506
P10606	Cytochrome c oxidase subunit 5B, mitochondrial precursor					1.29506
P11021	78 kDa glucose-regulated protein					1.29506
P11142	Heat shock 70kDa protein 8	1.67206				2.68974	2.16598
P12429	Annexin A3	3.62279			4.83637	0.388519	2.41352
P12724	Eosinophil cationic protein precursor	4.83039	9.22636		6.04547	2.59012	5.36337
P13639	Elongation factor 2					0.388519	0.201126
P13796	Lymphocyte cytosolic protein 1 (L-plastin)	3.40969			1.42246	0.457081	2.36619
P13797	Plastin-3					0.242824
P13987	CD59 glycoprotein precursor			3.55091
P14136	Glial fibrillary acidic protein	1.55263				2.22011
P14174	Macrophage migration inhibitory factor					5.18025
P14618	Pyruvate kinase isozymes M1/M2	0.999391	1.9089		0.833858	1.87561	1.38708
P14780	Matrix metalloproteinase-9 precursor						0.335211
P14923	Desmoplakin-3					0.222011
P15104	Glutamine synthetase	1.2076	2.30659			0.647531	2.01126
P15153	Ras-related C3 botulinum toxin substrate 2 precursor						1.14929
P15259	Phosphoglycerate mutase 2	3.62279	1.1533
P15311	Ezrin	0.878253				1.17733
P15428	15-hydroxyprostaglandin dehydrogenase [NAD+]						0.618851
P15531	Nucleoside diphosphate kinase A			2.36727
P15924	Desmoplakin			0.137454
P16401	Histone H1.5 (Histone H1a)	4.83039	4.61318		2.01516	1.29506
P17096	High mobility group protein HMG-I/HMG-Y						2.01126
P17213	bactericidal/permeability-increasing protein precursor	1.11471
P17931	Galectin-3	4.34735	2.76791	2.13054		3.88519	3.21802
P18206	Vinculin					0.272645
P18510	Interleukin 1 receptor antagonist protein				6.04547	7.77037
P18669	Phosphoglycerate mutase 1					2.33111	1.60901
P19652	Alpha-1-acid glycoprotein 2 precursor						0.731369
P19823	Inter-alpha-trypsin inhibitor heavy chain H2						0.309425
P19957	Elafin precursor	3.62279		15.9791	9.0682	5.82778
P20160	Azurocidin 1 (cationic antimicrobial protein 37)	11.5929		4.26109	9.67275	3.10815	16.0901
P20671	Histone H2A type 1-D						5.36337
P20674	Cytochrome c oxidase subunit 5A, mitochondrial			3.55091		3.88519
P20810	Calpastatin (Calpain inhibitor) (Sperm BS-17 component)					0.706397
P20930	Filaggrin				0.302273
P22314	Ubiquitin-activating enzyme E1						0.201126
P22392	Nucleoside diphosphate kinase B					2.11919
P22528	Cornifin B	9.66078	13.8395	14.2036	8.06062	12.9506	5.36337
P22532	Small proline-rich protein 2D			5.32636	6.04547	5.82778
P23083	Ig heavy chain V-I region V35 precursor						4.02253
P23284	peptidylprolyl isomerase B precursor					0.597721
P23528	cofilin-1					1.55407	0.804506
P24158	Myeloblastin precursor	14.4912			3.02273	3.88519	14.0788
P24539	ATP synthase subunit b, mitochondrial					1.19544
P25311	Alpha-2-glycoprotein 1, zinc				0.711231		1.41972
P25398	40S ribosomal protein S12					1.11005
P25685	DnaJ homolog subfamily B member 1					0.485648
P25705	ATP synthase subunit alpha, mitochondrial [Precursor]	2.78676	0.53229		0.930072	1.4943	2.4754
P25815	S100 calcium binding protein P						2.68169
P26373	60S ribosomal protein L13		1.72994			0.971296	1.00563
P26583	High mobility group protein B2				1.51137
P26641	Elongation factor 1-gamma					0.370018	0.383098
P27348	14-3-3 protein theta						0.574647
P27482	Calmodulin-like protein 3					1.72675
P27797	Calreticulin precursor					0.555026	0.574647
P29373	Cellular retinoic acid-binding protein 2			2.66318		4.85648	1.00563
P29401	Transketolase	0.557353					0.928276
P29508	Squamous cell carcinoma antigen 1 (SCCA-1); Serpin B3	4.61083	0.62907	2.90529	11.5413	16.9535	2.19411
P29966	Myristoylated alanine-rich C-kinase substrate		1.97708
P30041	Peroxiredoxin-6					4.1442	0.536337
P30043	Flavin reductase				1.51137	2.91389	3.0169
P30044	Peroxiredoxin-5, mitochondrial precursor					0.863375	1.78779
P30085	UMP-CMP kinase			2.13054		0.777037
P30086	Phosphatidylethanolamine-binding protein; Prostatic binding protein; neuropolypeptide h3				1.34344	4.31687	1.78779
P30101	Glucose regulated protein, 58kDa; protein disulfide-isomerase A3					0.323765	0.335211
P30740	Monocyte/neutrophil elastase inhibitor; Serine (or cysteine) proteinase inhibitor, clade B (ovalbumin), member 1	3.22026	3.84432	3.55091	4.03031	9.06543	5.36337
P31946	14-3-3 protein beta/alpha		2.96562				0.574647
P31947	Stratifin; 14-3-3 protein sigma	5.79647	9.68768	12.7833	7.25456	10.8785	0.804506
P31997	Carcinoembryonic antigen-related cell adhesion molecule 8 precursor						0.893895
P32119	Peroxiredoxin-2				7.55683	6.79907	7.03942
P32320	Cytidine deaminase			5.32636	3.02273
P34931	Heat shock 70 kDa protein 1L					0.896581
P35221	Catenin-alpha-1					0.529798	0.182842
P35321	Small-proline rich protein 1A; Cornifin A	14.4912	3.45989	31.9581	12.0909	9.71296
P35326	Small proline-rich protein 2A			42.6109	6.04547	15.5407
P37802	Transgelin-2						0.618851
P37837	Transaldolase	1.70484			1.42246
P39019	40S ribosomal protein S19					0.863375
P40121	Macrophage-capping protein					0.647531
P40199	Carcinoembryonic antigen-related cell adhesion molecule 6						1.14929
P40925	Malate dehydrogenase, cytoplasmic	1.03508	1.97708		0.863638	2.22011	1.14929
P43490	Nicotinamide phosphoribosyltransferase	0.557353				0.29886	0.618851
P47755	F-actin-capping protein subunit alpha-2						1.14929
P47914	60S ribosomal protein L29		6.91977		6.04547
P47929	Lectin, galactoside-binding, soluble, 7 (galectin 7)			14.2036	8.06062	5.18025	1.78779
P48594	Squamous cell carcinoma antigen 2; Serpin B4			2.13054	4.23183	3.88519
P49773	Histidine triad nucleotide-binding protein 1					1.55407
P49913	Cathelicidin antimicrobial peptide precursor	28.9823			12.0909		16.0901
P50238	Cysteine-rich protein 1		4.61318
P50914	60S ribosomal protein L14					1.94259
P50990	T-complex protein 1 subunit theta		0.407045			0.22854
P50995	Annexin A11					0.408967	0.846848
P52209	6-phosphogluconate dehydrogenase, decarboxylating				0.636365	2.86277	0.423424
P52565	Rho GDP dissociation inhibitor (GDI) alpha					2.22011
P52566	Rho GDP dissociation inhibitor (GDI) beta						0.670421
P54108	Cysteine-rich secretory protein 3			10.6527		2.59012
P55786	Puromycin-sensitive aminopeptidase					0.194259
P58876	Histone H2B type 1-D				9.67275
P59665	Neutrophil defensin 1 precursor	43.4735	19.3754	34.0887	12.0909	10.8785	22.5262
P60174	Triosephosphate isomerase	5.17542	2.96562	1.52182		2.77513	2.87323
P60660	Myosin light polypeptide 6					0.971296	2.01126
P60709	Actin, cytoplasmic 1	28.1299	25.2368	10.0261	18.492	14.6266	17.5098
P60903	S100 calcium binding protein A10; Calpactin I light chain					5.18025
P61158	Actin-related protein 3	1.70484				0.457081	1.41972
P61204	ADP-ribosylation factor 3					1.41279	0.731369
P61313	60S ribosomal protein L15					0.647531
P61353	60S ribosomal protein L27		2.30659			1.29506
P61604	10 kDa heat shock protein, mitochondrial		1.97708	3.04363		1.11005	2.29859
P61626	Lysozym C	12.421	3.95415	9.1309	8.63638	6.66032	5.74647
P61769	Beta-2-microglobulin		2.76791
P62258	14-3-3 protein epsilon		1.62818		0.711231	0.457081	0.473239
P62266	40S ribosomal protein S23				3.02273	1.94259
P62269	40S ribosomal protein S18					2.11919
P62750	60S ribosomal protein L23a					1.11005
P62805	Histone H4	21.7368	2.30659	10.6527	12.0909	9.06543	14.7493
P62829	60S ribosomal protein L23				1.51137	0.971296
P62847	40S ribosomal protein S24				2.01516	1.29506
P62851	40S ribosomal protein S25					1.94259
P62857	40S ribosomal protein S28		13.8395			7.77037	4.02253
P62861	40S ribosomal protein S30				6.04547	3.88519	4.02253
P62899	60S ribosomal protein L31		2.30659
P62906	60S ribosomal protein L10a					0.777037
P62917	60S ribosomal protein L8		2.30659		4.03031	1.29506
P62937	Peptidyl-prolyl cis-trans isomerase A (Cyclophilin A)	3.62279	6.91977	13.3159	3.02273	4.85648	6.03379
P62942	Peptidyl-prolyl cis-trans isomerase FKBP1A						2.68169
P62987	60S ribosomal protein L40		13.8395
P63104	14-3-3 protein zeta/delta	4.83039	8.30372	4.26109	3.22425	7.25235	5.36337
P63173	60S ribosomal protein L38					2.59012	2.68169
P63241	Eukaryotic initiation factor 5A isoform I variant A					1.55407
P63313	Thymosin beta-10		13.8395
P68032	Actin, alpha cardiac muscle 1				4.97862	7.31329	2.36619
P68871	Hemoglobin beta chain	10.539	35.2279	21.3054	37.372	33.2007	42.4194
P69891	Hemoglobin subunit gamma-1				3.02273		2.01126
P69905	Hemoglobin alpha subunit	16.9064	76.1175	28.4072	76.5759	34.9667	58.9971
P80188	Neutrophil gelatinase-associated lipocalin	3.62279			2.01516	3.88519	7.37464
P80511	Protein S100-A12				4.03031		2.68169
P83731	60S ribosomal protein L24		2.30659
P84103	Splicing factor, arginine/serine-rich 3				2.01516
P99999	Cytochrome c		5.53582		2.41819	1.55407	3.21802
Q01469	Fatty acid-binding protein, epidermal	1.8114	1.72994	5.32636	7.55683	12.6269	3.0169
Q01518	CAP, adenylate cyclase-associated protein 1 (yeast)	0.579647					0.965407
Q02878	60S ribosomal protein L6				0.863638	0.555026
Q06323	Proteasome activator complex subunit 1		2.76791
Q06830	Peroxiredoxin 1	1.31738	2.51628	5.81057	2.19835	4.94478	2.92548
Q07065	Cytoskeleton associated protein 4					0.242824
Q08188	Protein-glutamine gamma-glutamyltransferase E precursor				1.27273
Q08380	Galectin-3-binding protein precursor						1.00563
Q08AI8	Uncharacterized protein C2orf54					0.971296
Q09666	Neuroblast differentiation-associated protein AHNAK		0.057906	0.0891441	0.657666	0.877824
Q13404	Ubiquitin-conjugating enzyme E2 variant 1					0.597721
Q14116	Interleukin-18 precursor					3.33016
Q14134	Tripartite motif-containing protein 29				0.465036
Q14210	Lymphocyte antigen 6D precursor			10.6527		3.88519
Q14508	WAP four-disulfide core domain protein 2 precursor		3.45989				2.01126
Q14847	LIM and SH3 domain protein 1		2.30659
Q15181	Inorganic pyrophosphatase						0.446948
Q16610	Extracellular matrix protein 1 precursor			1.57818	2.23906	3.16571
Q16695	Histone H3.1t					5.82778
Q16762	Thiosulfate sulfurtransferase					0.971296
Q53F39	Metallophosphoesterase 1			1.42036
Q5QNW6	Histone H2B type 2-F		2.76791
Q5SWL7	PRAME family member 14					0.310815
Q5T013	Putative hydroxypyruvate isomerase			1.77545
Q5VTE0	Putative elongation factor 1-alpha-like 3	3.10525	0.988539	1.52182	0.863638	4.99524	2.87323
Q5VTM1	Protein FAM25	3.62279			9.0682	3.88519
Q6UWP8	Suprabasin precursor			2.13054	3.62728	2.33111
Q6UX06	Olfactomedin-4						3.29116
Q6XQN6	Nicotinate phosphoribosyltransferase		0.814091
Q6ZN66	Guanylate-binding protein 6			0.710181		0.259012
Q71DI3	Histone H3.2	18.114	10.3797		15.1137		10.0563
Q7L7L0	Histone H2A type 3	14.4912	13.8395			5.18025	10.7267
Q7Z7A1	Centriolin				0.102466
Q86T26	Transmembrane protease, serine 11B					0.971296
Q86YQ8	Copine-8	0.579647
Q8IUE6	Histone H2A type 2-B						8.04506
Q8N257	Histone H2B type 3-B						8.04506
Q8NHS3	Major facilitator superfamily domain-containing protein 8	1.61013		7.10181	4.03031	3.4535	0.893895
Q8TE68	Epidermal growth factor receptor kinase substrate 8-like protein 1					0.21001
Q93070	Ecto-ADP-ribosyltransferase 4				1.00758
Q96FF9	Sororin				1.09918
Q96FQ6	Protein S100-A16	7.24559			2.01516	12.9506
Q96HE7	ERO1-like protein alpha precursor	0.603799				0.323765
Q96KP4	Cytosolic non-specific dipeptidase						0.335211
Q96P63	Serpin B12					0.457081
Q99880	Histone H2B.c	5.79647
Q9BPX5	Actin-related protein 2/3 complex subunit 5-like protein					0.863375
Q9BQE3	Tubulin alpha-1C chain	0.762693				0.817934	0.846848
Q9BRL6	Splicing factor, arginine/serine-rich 2B				1.72728
Q9BTM1	Histone H2A.J	14.4912				15.5407
Q9BYE2	Transmembrane protease, serine 13					0.896581
Q9H910	Hematological and neurological expressed 1-like protein		1.38395
Q9HC84	Mucin-5B precursor			0.221932
Q9HCY8	S100A14					4.85648
Q9HD89	Resistin precursor				2.01516		1.34084
Q9NQ38	Serine protease inhibitor Kazal-type 5			5.32636		1.07922
Q9NQ39	Putative 40S ribosomal protein S10-like protein				1.34344
Q9NZT1	Calmodulin-like protein 5					0.971296
Q9P0L0	Vesicle-associated membrane protein-associated protein A					0.647531
Q9P1U1	Actin-related protein 3B				0.711231
Q9UBC9	Small proline-rich protein 3	48.3039	27.6791	40.2436	53.7375	50.0757	10.7267
Q9UBG3	Cornulin	13.1738	2.51628	9.68429	10.9918	20.4855	0.731369
Q9UBL6	Copine-7					0.250657
Q9UGV6	High mobility group protein 1-like 10		1.72994		1.51137
Q9UIV8	Serpin B13			1.12134	1.27273	3.27174
Q9UJV9	Probable ATP-dependent RNA helicase DDX41	0.371569				0.19924
Q9UKR3	Kallikrein 13 precursor			2.36727	1.34344	1.72675
Q9Y281	Cofilin-2	2.63476		1.93686
Q9Y2V2	Calcium-regulated heat stable protein 1		2.30659
Q9Y376	Calcium-binding protein 39					0.370018
Q9Y5Z4	Heme-binding protein 2					1.94259	2.01126
