# Supplementary material for: Identification of Protein Biomarkers for Cervical Cancer Using Human Cervicovaginal Fluid
Source: PLoS One. 2014 Sep 12;9(9):e106488. doi: 10.1371/journal.pone.0106488 (PMC4162552; doi:10.1371/journal.pone.0106488)
Supplement: Table S3 — List of peptides involved in alpha-actinin-4 identification and quantification. (XLS) [file pone.0106488.s004.xls]

## Sheet: Blad1
Table S3
Alpha-actinin-4
AccNo: O43707
Molecular Weight (MW): 105245 Da
Sample	Prot Score	MW expected	MW measured	MW difference	Miscleavages	Pept Score	Treshold	Sequence
B.1	135	1112.53	1112.52	-0.01	1	32.93	31	LEDFRDYR
		1268.63	1268.62	-0.01	2	40.82	31	LEDFRDYRR
		1385.77	1385.75	-0.01	0	82.09	31	VGWEQLLTTIAR
		1428.76	1428.75	-0.01	0	66.63	31	TINEVENQILTR
B.2	97	1428.76	1428.75	-0.01	0	43.99	31	TINEVENQILTR
		1351.62	1351.62	0.00	0	61.17	30	GISQEQMQEFR
B.3	137	1127.61	1127.61	0.00	1	30.63	31	LDHLAEKFR
		1428.73	1428.76	-0.02	0	84.31	31	TINEVENQILTR
		1351.62	1351.62	0.00	0	61.17	30	GISQEQMQEFR
B.4	122	1428.75	1428.76	0.00	0	61.95	31	TINEVENQILTR
		1432.72	1432.71	0.00	0	59.3	31	LSNRPAFMPSEGK
B.5	315	1214.67	1214.67	0.00	0	61.33	31	LASDLLEWIR
		1225.66	1225.66	0.01	0	55.11	31	DGLAFNALIHR
		1300.60	1300.61	0.01	0	62.92	31	HTNYTMEHIR
		1351.62	1351.62	0.00	0	30.63	30	GISQEQMQEFR
		1428.76	1428.75	-0.01	0	84.12	31	TINEVENQILTR
		1432.71	1432.72	0.00	0	50.87	31	LSNRPAFMPSEGK
		1480.80	1480.81	0.00	1	34.83	30	TIPWLEDRVPQK
		1674.89	1674.89	-0.01	1	44.39	30	VLAGDKNFITAEELR
		1772.92	1772.89	-0.04	0	30.05	30	QFASQANVVGPWIQTK
		1919.00	1918.96	-0.04	0	66.53	30	LSGSNPYTTVTPQIINSK
		1919.92	1919.90	-0.02	1	50.71	30	AGTQIENIDEDFRDGLK
		2059.95	2059.94	-0.01	0	34.23	30	VLAVNQENEHLMEDYEK
B.6	165	1225.66	1225.67	0.01	0	66.22	31	DGLAFNALIHR
		1268.63	1268.62	-0.01	2	32.95	31	LEDFRDYRR
		1300.60	1300.60	0.01	0	62.97	31	HTNYTMEHIR
		1385.77	1385.76	-0.01	0	48.25	31	VGWEQLLTTIAR
		1428.76	1428.75	-0.01	0	82.39	31	TINEVENQILTR
		1547.76	1547.76	0.00	1	52.55	30	HRDYETATLSDIK

## Sheet: Blad2
SCX - Pool Geert Z
		MW_obs	MR_exp	MR_calc	Delta	Miss	S_Pept	Expect	Rank	Sequence
	frac 01
	frac 02
	frac 03
	frac 04
	frac 05
	frac 06	1386.77	1385.76	1385.77	-0.01	0	64	2.6e-05	1	R.VGWEQLLTTIAR.T
		1429.74	1428.73	1428.76	-0.02	0	84	2.4e-07	1	R.TINEVENQILTR.D
	frac 07	1352.63	1351.62	1351.62	0.00	0	61	4.7e-05	1	K.GISQEQMQEFR.A
		1421.70	1420.69	1420.70	-0.01	0	54	0.00025	1	K.GYEEWLLNEIR.R
	frac 08	1816.86	1815.85	1815.87	-0.01	0	49	0.00073	1	K.MLDAEDIVNTARPDEK.A
		1920.87	1919.86	1919.92	-0.06	1	64	2.3e-05	1	K.AGTQIENIDEDFRDGLK.L
	frac 09
	frac 10
	frac 11
	frac 12	1929.98	1928.97	1929.02	-0.05	1	36	0.015	1	R.RQFASQANVVGPWIQTK.M
	frac 13	1826.97	1825.96	1825.97	-0.01	1	43	0.0029	1	K.QLEAIDQLHLEYAKR.A
		2049.01	2048.00	2048.02	-0.02	2	52	0.00034	1	R.KAGTQIENIDEDFRDGLK.L
	frac 14
	frac 15
	frac 16	1831.99	1830.98	1831.00	-0.02	2	55	0.00017	1	K.VLAGDKNFITAEELRR.E
	frac 17
	frac 18
	frac 19
	frac 20	1128.61	1127.60	1127.61	-0.01	1	36	0.021	1	R.LDHLAEKFR.Q
		1269.62	1268.62	1268.63	-0.01	2	35	0.021	1	K.LEDFRDYRR.V
